# Supplementary material for: Roles of the Fungal-Specific Lysine Biosynthetic Pathway in the Nematode-Trapping Fungus Arthrobotrys oligospora Identified through Metabolomics Analyses
Source: J Fungi (Basel). 2023 Feb 5;9(2):206. doi: 10.3390/jof9020206 (PMC9963897; doi:10.3390/jof9020206)
Supplement: Supplementary file 1 [file jof-09-00206-s001.zip]

Archive with 2 entries (2 files):
- Supplementary material 1ú║Supplementary tables and figures.pdf
- Supplementary material 2ú║Data maxtrix of metabolomics analysis.xlsx
