# Supplementary material for: Roles of the Fungal-Specific Lysine Biosynthetic Pathway in the Nematode-Trapping Fungus Arthrobotrys oligospora Identified through Metabolomics Analyses
Source: J Fungi (Basel). 2023 Feb 5;9(2):206. doi: 10.3390/jof9020206 (PMC9963897; doi:10.3390/jof9020206)
Supplement: Supplementary file 1 [file jof-09-00206-s001.zip › Supplementary material 2ú║Data maxtrix of metabolomics analysis.xlsx]

## Sheet: 8339 annotated metabolites
ID	m/z	Retention time (min)	Ion mode	Metabolites	Compound ID	Super Class	Class	Sub Class	level	kegg	Score	Fragmentation Score	Adducts	Formula	Mass Error (ppm)	QC1	QC2	QC3	g2191	ΔAoaar-2	Δaoaar-3	ΔAoaar -4	ΔAoaar -5	WT1	WT2	WT3	WT4	WT5
8.66_477.2848n	478.292	8.65612	pos	LysoPE(18:2(9Z,12Z)/0:0)	HMDB0011507	Lipids and lipid-like molecules	Glycerophospholipids	Glycerophosphoethanolamines	***		59	97.5	M+H, M+K, M+Na, M+H-H2O	C23H44NO7P	-1.62371	2.7469e+07	2.76404e+07	2.75358e+07	9.52295e+06	4.26143e+07	4.25022e+07	8.36583e+07	1.03622e+08	2.03435e+06	1.84033e+07	1.06561e+06	3.84739e+07	3.85085e+06
0.73_161.0687n	162.076	0.73325	pos	L-2-Aminoadipic acid	3271	Organic acids and derivatives	Carboxylic acids and derivatives	Amino acids, peptides, and analogues	**	C00956	58.8	96.4	M+H-H2O, M+H	C6H11NO4	-0.56506	3.56572e+06	3.50522e+06	3.52842e+06	4.70359e+06	9.88405e+06	9.87257e+06	1.07711e+07	5.04711e+06	701325	734835	724235	766370	578581
0.83_566.0550n	565.048	0.825283	neg	UDP-D-galactose	3599	Nucleosides, nucleotides, and analogues	Pyrimidine nucleotides	Pyrimidine nucleotide sugars	**	C00052	58.8	95.5	M-H2O-H, M-H	C15H24N2O17P2	-0.0482705	2.06788e+07	1.90429e+07	1.99071e+07	2.5132e+07	2.2048e+07	2.88885e+07	2.24143e+07	1.83945e+07	2.18274e+07	2.0309e+07	2.01494e+07	2.6064e+07	1.91229e+07
9.02_495.3318n	496.339	9.0217	pos	LysoPC(0:0/16:0)	HMDB0240262	Lipids and lipid-like molecules	Glycerophospholipids	Glycerophosphocholines	***		58.6	95.8	M+H, M+K, M+Na	C24H50NO7P	-1.42441	3.68207e+06	3.69145e+06	3.70952e+06	638746	4.77246e+06	2.92204e+07	5.25482e+07	1.13026e+07	45345.3	8.06165e+06	49135.8	1.85972e+07	116714
9.28_479.3007n	480.308	9.27663	pos	PE(18:1(9Z)/0:0)	40778	Lipids and lipid-like molecules	Glycerophospholipids	Glycerophosphoethanolamines			58.6	95.9	M+H, M+Na, M+K, M+H-H2O	C23H46NO7P	-1.05687	1.16229e+06	1.21256e+06	1.16393e+06	268762	2.10335e+06	3.77222e+06	6.64751e+06	6.5482e+06	25542	653161	17060.4	1.98438e+06	69628.8
0.62_156.0766m/z	156.077	0.622217	pos	L-Histidine	21	Organic acids and derivatives	Carboxylic acids and derivatives	Amino acids, peptides, and analogues	**	C00135	57.9	97.9	M+H	C6H9N3O2	-0.80775	1.84339e+06	1.89088e+06	1.62753e+06	2.45245e+06	1.66575e+06	2.59041e+06	1.57728e+06	1.59688e+06	2.12121e+06	2.40314e+06	1.70597e+06	1.62909e+06	1.95426e+06
0.75_118.0864m/z	118.086	0.750283	pos	L-Valine	35	Organic acids and derivatives	Carboxylic acids and derivatives	Amino acids, peptides, and analogues	**	C00183	57.9	91.6	M+H	C5H11NO2	0.944654	1.79346e+06	1.80739e+06	1.824e+06	1.5422e+06	3.04759e+06	1.97808e+06	2.25731e+06	2.06118e+06	2.34412e+06	1.44479e+06	1.75345e+06	1.71332e+06	1.5427e+06
9.59_554.3463m/z	554.346	9.59202	neg	LysoPC(17:0)	HMDB0012108	Lipids and lipid-like molecules	Glycerophospholipids	Glycerophosphocholines	**	C04230	57.9	89.8	M+FA-H	C25H52NO7P	-0.0944164	222478	176084	162439	3.72681e+06	135090	244549	3.29082e+06	245454	1531.18	335538	1024.27	157173	789.196
0.70_104.0709m/z	104.071	0.6992	pos	γ-Aminobutryic acid	279	Unclassified	Unclassified	Unclassified			57.8	93.6	M+H	C4H9NO2	2.82655	487409	465496	567903	835529	925967	523896	536160	536234	746537	227278	464907	274132	180122
6.56_277.2156m/z	277.216	6.55702	pos	17-hydroxy-linolenic acid	LMFA02000239	Lipids and lipid-like molecules	Fatty Acyls	Octadecanoids			57.8	93.9	M+H-H2O	C18H30O3	-1.98752	5.52955e+06	5.75855e+06	5.55468e+06	6.96022e+06	7.31382e+06	9.37991e+06	5.95081e+06	5.78716e+06	2.03155e+06	8.07444e+06	2.29991e+06	4.18095e+06	5.25215e+06
8.69_564.3304m/z	564.33	8.6881	neg	PC(18:2(9Z,12Z)/0:0)	LMGP01050035	Lipids and lipid-like molecules	Glycerophospholipids	Glycerophosphocholines			57.8	91.1	M+FA-H	C26H50NO7P	-0.533432	3.43471e+07	2.63144e+07	2.51917e+07	1.20227e+08	2.96335e+07	3.36893e+07	1.34966e+08	1.27017e+08	286149	3.86278e+07	178790	1.30934e+06	927345
9.31_566.3462m/z	566.346	9.31448	neg	PC(18:1(11Z)/0:0)	LMGP01050138	Lipids and lipid-like molecules	Glycerophospholipids	Glycerophosphocholines	**	C04230	57.7	90.2	M+FA-H	C26H52NO7P	-0.17976	980203	978175	742320	9.48331e+06	1.08543e+06	1.19521e+06	1.08594e+07	3.66217e+06	0.00308835	936310	1608.74	48580.4	7269.98
12.07_264.2448n	282.278	12.0706	pos	2E,13Z-Octadecadienal	LMFA06000234	Lipids and lipid-like molecules	Fatty Acyls	Fatty aldehydes			57.6	92.3	M+H, M+NH4, M+H-H2O	C18H32O	-1.90028	6.37476e+08	5.88407e+08	5.54652e+08	5.55438e+08	5.67874e+08	5.26739e+08	4.89813e+08	5.23457e+08	6.04494e+08	6.30003e+08	4.30098e+08	4.88075e+08	4.22905e+08
6.21_228.1355n	227.128	6.21033	neg	Traumatic acid	HMDB0000933	Lipids and lipid-like molecules	Fatty Acyls	Fatty acids and conjugates	***	C16308	57.6	92.9	M-H2O-H, M-H	C12H20O4	-2.74734	494738	424799	452631	260574	286651	223379	232959	351254	557666	699255	545692	873284	592934
8.56_564.3306m/z	564.331	8.56385	neg	2-linoleoyl-sn-glycero-3-phosphocholine	HMDB0062711	Lipids and lipid-like molecules	Glycerophospholipids	Glycerophosphocholines			57.6	89.2	M+FA-H	C26H50NO7P	-0.260441	4.5729e+06	5.25869e+06	5.03948e+06	1.9788e+07	7.50951e+06	7.77569e+06	1.62921e+07	3.0053e+07	64515.9	5.02168e+06	29430	403589	218485
3.12_146.0599m/z	146.06	3.11688	pos	4-formyl Indole	96392	Unclassified	Unclassified	Unclassified			57.5	89.7	M+H	C9H7NO	-0.847161	253253	345397	283086	294093	254020	300496	340593	249892	409837	222618	301612	200598	296388
0.60_146.1055n	147.113	0.6041	pos	L-Lysine	25	Organic acids and derivatives	Carboxylic acids and derivatives	Amino acids, peptides, and analogues	**	C00047	57.3	93.1	M+H-H2O, M+H	C6H14N2O2	-0.11576	3.33271e+06	3.60707e+06	3.0931e+06	4.08888e+06	3.09501e+06	4.09557e+06	3.13332e+06	3.71343e+06	3.74403e+06	3.08494e+06	3.78139e+06	3.73417e+06	3.03707e+06
1.29_293.1470n	294.154	1.28922	pos	N-(1-Deoxy-1-fructosyl)isoleucine	HMDB0039780	Organic acids and derivatives	Carboxylic acids and derivatives	Amino acids, peptides, and analogues	***		57.3	90.8	M+H, M+Na, M+H-H2O	C12H23NO7	-1.65233	3.16441e+06	3.32495e+06	3.32028e+06	3.68591e+06	3.18897e+06	2.612e+06	3.09676e+06	3.42164e+06	3.58485e+06	3.58443e+06	3.46753e+06	3.691e+06	3.38499e+06
9.53_467.3007n	468.308	9.5311	pos	PE(17:0/0:0)	77696	Lipids and lipid-like molecules	Glycerophospholipids	Glycerophosphoethanolamines			57.3	90.7	M+H, M+Na	C22H46NO7P	-1.10199	29984	39958.2	37399.3	3941.11	47731.2	406400	280534	55439.4	0.00308835	104933	0.00308835	133889	1547.82
1.10_742.0686m/z	742.069	1.10118	neg	Nicotinamide Adenine Dinucleotide Phosphate (NADP+)	102	Unclassified	Unclassified	Unclassified			57.2	94.4	M-H	C21H28N7O17P3	0.587076	159115	110390	148741	187209	139833	141215	162440	106254	116909	166071	138105	201405	105710
9.03_540.3306m/z	540.331	9.03047	neg	PC(16:0/0:0)	LMGP01050018	Lipids and lipid-like molecules	Glycerophospholipids	Glycerophosphocholines	**	C04230	57.2	87.2	M+FA-H	C24H50NO7P	-0.274487	1.66239e+06	2.05772e+06	1.78926e+06	1.75637e+07	1.96984e+06	2.47177e+06	1.38835e+07	4.10957e+06	27318.6	2.66982e+06	17660.4	255074	43495.5
0.60_130.0862m/z	130.086	0.6041	pos	D-Pipecolic acid	58337	Organic acids and derivatives	Carboxylic acids and derivatives	Amino acids, peptides, and analogues			57.1	86.7	M+H	C6H11NO2	-0.180618	1.08279e+06	1.14054e+06	998570	1.33251e+06	1.01108e+06	1.2823e+06	964016	1.18877e+06	1.19405e+06	1.04651e+06	1.21721e+06	1.19485e+06	1.01217e+06
0.70_147.0762m/z	147.076	0.6992	pos	D-Glutamine	63630	Organic acids and derivatives	Carboxylic acids and derivatives	Amino acids, peptides, and analogues	**	C00819	57.1	93.3	M+H	C5H10N2O3	-1.42784	3.71557e+06	3.70858e+06	4.37973e+06	4.16665e+06	3.93398e+06	5.21527e+06	4.23301e+06	4.12044e+06	4.26622e+06	4.53934e+06	3.72882e+06	4.05533e+06	3.4885e+06
2.71_219.1105n	242.1	2.70873	pos	Pantothenic Acid	241	Organic oxygen compounds	Organooxygen compounds	Alcohols and polyols	**	C00864	57.1	88.1	M+H, M+Na, M+H-H2O	C9H17NO5	-0.977902	2.15156e+06	2.07852e+06	2.254e+06	3.53882e+06	2.51353e+06	2.48322e+06	2.34276e+06	1.89545e+06	1.88456e+06	2.07403e+06	1.66275e+06	1.40072e+06	1.80387e+06
7.88_314.2452n	337.234	7.88033	pos	(±)12,13-DiHOME	45199	Unclassified	Unclassified	Unclassified			57	90.2	M+H, M+K, M+NH4, M+Na	C18H34O4	-1.57038	1.14955e+06	1.17105e+06	1.09504e+06	1.30618e+06	2.49205e+06	1.30729e+06	2.25352e+06	1.38481e+06	177161	888642	393816	796011	1.20871e+06
8.79_453.2849n	454.292	8.7906	pos	LysoPE(16:0/0:0)	HMDB0011503	Lipids and lipid-like molecules	Glycerophospholipids	Glycerophosphoethanolamines	***		57	88	M+H, M+Na, M+K, M+H-H2O	C21H44NO7P	-1.51983	1.05489e+06	1.09441e+06	1.07407e+06	393247	1.58092e+06	3.93505e+06	6.13378e+06	2.17075e+06	24951	1.67577e+06	16416.9	2.2038e+06	112064
0.81_426.0222m/z	426.022	0.805083	neg	ADP	34522	Nucleosides, nucleotides, and analogues	Purine nucleotides	Purine ribonucleotides	**	C00008	56.9	90.4	M-H	C10H15N5O10P2	0.227844	1.20536e+06	1.24542e+06	1.13836e+06	1.6877e+06	1.33652e+06	1.79272e+06	1.34327e+06	1.43417e+06	845205	1.23229e+06	1.11073e+06	2.26838e+06	1.27491e+06
1.09_613.1584m/z	613.158	1.09433	pos	Oxidized glutathione	HMDB0003337	Organic acids and derivatives	Carboxylic acids and derivatives	Amino acids, peptides, and analogues	***	C00127	56.9	93.9	M+H	C20H32N6O12S2	-1.4291	1.28581e+06	1.22059e+06	1.10225e+06	1.39261e+06	1.29351e+06	1.72325e+06	1.89763e+06	1.40716e+06	831954	770393	842429	877967	796649
1.13_164.0472n	182.081	1.1286	pos	2-Hydroxycinnamic acid	HMDB0002641	Phenylpropanoids and polyketides	Cinnamic acids and derivatives	Hydroxycinnamic acids and derivatives	***	C01772	56.9	86.3	M+H, M+NH4, M+H-H2O	C9H8O3	-0.835142	3.37732e+06	3.60373e+06	3.33643e+06	4.40461e+06	3.21443e+06	3.37388e+06	3.91293e+06	2.83273e+06	5.05735e+06	2.71274e+06	3.18969e+06	3.0036e+06	3.3067e+06
8.98_278.2242n	279.231	8.98045	pos	17-octadecen-9-ynoic acid	LMFA01030562	Lipids and lipid-like molecules	Fatty Acyls	Fatty Acids and Conjugates			56.8	88.2	M+H-H2O, M+H	C18H30O2	-1.37712	3.14448e+06	2.55039e+06	2.65342e+06	4.46192e+06	3.16944e+06	4.1418e+06	2.17678e+06	1.3764e+06	709126	2.77828e+06	1.7565e+06	2.42416e+06	3.09699e+06
0.73_230.0955m/z	230.096	0.73325	pos	Ergothioneine	53	Organic acids and derivatives	Carboxylic acids and derivatives	Amino acids, peptides, and analogues	**	C05570	56.7	87.1	M+H	C9H15N3O2S	-1.14106	7.77498e+06	6.97562e+06	7.26416e+06	1.08815e+07	7.74976e+06	1.45331e+07	9.43612e+06	6.5257e+06	7.68692e+06	7.35824e+06	6.8296e+06	5.18982e+06	6.49093e+06
9.34_554.3462m/z	554.346	9.34355	neg	1-O-(2-methoxy-4Z-hexadecenyl)-sn-glycero-3-phosphocholine	LMGP01060043	Lipids and lipid-like molecules	Glycerophospholipids	Glycerophosphocholines			56.7	85.6	M+FA-H	C25H52NO7P	-0.19061	34086.8	30257.9	32527.8	588324	26994.5	36668	618685	45513.3	1531.02	82236.2	0.00308835	10603.8	495.003
5.94_293.2106m/z	293.211	5.9358	pos	12-OPDA	63360	Unclassified	Unclassified	Unclassified			56.6	88.4	M+H	C18H28O3	-1.68166	775039	756715	751682	982035	1.07721e+06	1.07847e+06	857149	1.20057e+06	511944	853586	417737	532820	525319
1.09_664.1153m/z	664.115	1.09433	pos	Nicotinamide adenine dinucleotide (NAD)	101	Unclassified	Unclassified	Unclassified	***		56.5	89.3	M+H	C21H27N7O14P2	-1.58186	521407	590341	520880	545892	865665	319400	733546	744008	352786	505681	469762	461201	365090
7.84_309.2072m/z	309.207	7.8351	neg	9S,11R,15S-trihydroxy-2,3-dinor-13E-prostaenoic acid-cyclo[8S,12R]	LMFA03010154	Lipids and lipid-like molecules	Fatty Acyls	Eicosanoids	**	C14795	56.5	86.4	M-H2O-H	C18H32O5	0.324035	594047	622214	652693	468245	557337	706989	421189	447674	227602	867092	628781	1.04774e+06	925329
7.94_297.2419m/z	297.242	7.9432	pos	9,10-epoxy-12-octadecenoic acid	35866	Unclassified	Unclassified	Unclassified			56.5	87.3	M+H	C18H32O3	-1.66771	402954	414940	412320	444272	762011	479248	752499	473416	76142.9	316600	147687	286491	413568
8.75_311.2211m/z	311.221	8.74882	pos	trans-EKODE-(E)-Ib	35761	Unclassified	Unclassified	Unclassified			56.5	90.1	M+H	C18H30O4	-1.74944	28330.4	28034.3	28616.4	16006.1	11329.1	11004.7	8204	21309.9	25355.3	44920.6	63915.4	53859.7	32777.9
8.84_540.3307m/z	540.331	8.84328	neg	PC(16:0/0:0)[rac]	LMGP01050113	Lipids and lipid-like molecules	Glycerophospholipids	Glycerophosphocholines			56.5	83.4	M+FA-H	C24H50NO7P	0.0306337	251915	203217	193534	2.3407e+06	309389	305891	1.92387e+06	710245	3942.54	456492	2587.01	629300	7935.11
0.62_110.0715m/z	110.071	0.622217	pos	4-Pyrimidine Methanamine (hydrochloride)	45035	Unclassified	Unclassified	Unclassified			56.4	87	M+H	C5H7N3	1.92148	157720	171944	142434	205594	150034	216881	136769	143113	180548	203857	142429	145565	169990
0.62_227.1137m/z	227.114	0.622217	pos	Carnosine	38	Organic acids and derivatives	Peptidomimetics	Hybrid peptides	**	C00386	56.4	89.4	M+H	C9H14N4O3	-0.886159	186806	191543	157560	205949	161445	246953	154552	217869	202097	219444	190908	229552	224237
0.70_147.0531n	148.06	0.6992	pos	L-Glutamate	19	Organic acids and derivatives	Carboxylic acids and derivatives	Amino acids, peptides, and analogues	**	C00025	56.3	88.4	M+H-H2O, M+H	C5H9NO4	-0.260795	5.01593e+06	5.05161e+06	5.79343e+06	4.86453e+06	5.02659e+06	8.69336e+06	5.58604e+06	4.52821e+06	4.80986e+06	6.89547e+06	5.34568e+06	5.87491e+06	6.31067e+06
0.70_277.1390m/z	277.139	0.6992	pos	Saccharopine	383	Organic acids and derivatives	Carboxylic acids and derivatives	Amino acids, peptides, and analogues	**	C00449	56.3	87.1	M+H	C11H20N2O6	-1.53907	5.29733e+06	5.23553e+06	6.03591e+06	5.08145e+06	8.32578e+06	3.59054e+06	7.62996e+06	7.36353e+06	5.00506e+06	5.75928e+06	4.99362e+06	5.92097e+06	3.45389e+06
12.18_484.2799n	485.287	12.1817	pos	PG(16:0/0:0)[U]	40874	Unclassified	Unclassified	Unclassified			56.3	92.8	M+H-H2O, M+H	C22H45O9P	-0.450531	165576	249727	197744	203840	438789	163835	429992	205909	115837	106929	164751	91867.2	129634
6.76_277.2156m/z	277.216	6.76037	pos	alpha-kamlolenic acid	LMFA02000156	Lipids and lipid-like molecules	Fatty Acyls	Octadecanoids			56.3	86.9	M+H-H2O	C18H30O3	-2.0846	6.02965e+06	5.5955e+06	5.85502e+06	5.18626e+06	5.96694e+06	5.98205e+06	5.39989e+06	1.1476e+07	3.12966e+06	8.68053e+06	4.58568e+06	5.70821e+06	4.02288e+06
7.89_607.1094m/z	607.109	7.8909	neg	Nympholide A	LMPK12112431	Lipids and lipid-like molecules	Polyketides	Flavonoids			56.3	88.5	M-H2O-H	C30H26O15	0.0449068	6775.49	4479.25	6886.03	0.00308835	5524.74	2281.05	6906.83	2504.88	3745.52	4642.42	4663.18	208369	3836.55
3.05_298.0963m/z	298.096	3.0461	pos	5′-Deoxy-5′-<WBR>(methylthio)adenosine	3425	Unclassified	Unclassified	Unclassified			56.2	87.7	M+H	C11H15N5O3S	-1.64587	1.88918e+06	1.97442e+06	2.04632e+06	1.31127e+06	3.3914e+06	2.96509e+06	4.04543e+06	2.73394e+06	1.2326e+06	1.05002e+06	1.15717e+06	1.30007e+06	1.10984e+06
7.73_293.1760m/z	293.176	7.73453	neg	(6Z,10E)-hexadec-6,10-dien-8-ynoic acid	LMFA01031150	Lipids and lipid-like molecules	Fatty Acyls	Fatty Acids and Conjugates			56.2	84.2	M+FA-H	C16H24O2	0.520719	377043	264899	270735	389521	516258	322642	509236	458829	212642	215621	487348	337883	238739
10.42_572.2954n	555.292	10.4235	pos	1-Palmitoylglycerophosphoinositol	HMDB0061695	Lipids and lipid-like molecules	Glycerophospholipids	Glycerophosphoinositols	***		56.1	83.4	M+H-H2O, M+H, M+Na, M+K	C25H49O12P	-1.35307	1.76633e+07	1.80188e+07	1.78878e+07	3.29126e+07	4.679e+07	8.12673e+06	4.08982e+07	3.51424e+07	2.36844e+06	3.76365e+06	3.0292e+06	5.68991e+06	2.52836e+06
7.27_580.3254m/z	580.325	7.2747	neg	PC(16:1(9Z)/2:0)	LMGP01010693	Lipids and lipid-like molecules	Glycerophospholipids	Glycerophosphocholines			56.1	81.2	M+FA-H	C26H50NO8P	-0.297105	4.09844e+06	5.26512e+06	5.35404e+06	6.98837e+06	2.47365e+06	2.56358e+06	5.3488e+06	6.73377e+06	4.57391e+06	5.18751e+06	3.55132e+06	2.02366e+06	1.89898e+06
8.18_512.2992m/z	512.299	8.18217	neg	PC(14:0/0:0)	LMGP01050012	Lipids and lipid-like molecules	Glycerophospholipids	Glycerophosphocholines			56.1	81.9	M+FA-H	C22H46NO7P	-0.459537	128645	136009	132621	402854	159522	151644	425336	263153	15174.3	329862	12181.3	27994.3	31436.4
9.62_592.3623m/z	592.362	9.61752	neg	LysoPC(20:2(11Z,14Z))	HMDB0010392	Lipids and lipid-like molecules	Glycerophospholipids	Glycerophosphocholines	**	C04230	56.1	82.5	M+FA-H	C28H54NO7P	0.599606	4463.16	5828.96	4897.23	445956	597.571	1407.92	413629	8882.94	0.00308835	18091.8	0.00308835	0.00308835	0.00308835
10.40_337.2731m/z	337.273	10.4021	pos	MG(18:2(9Z,12Z)/0:0/0:0)	HMDB0011568	Lipids and lipid-like molecules	Fatty Acyls	Lineolic acids and derivatives	***		56	85.9	M+H-H2O	C21H38O4	-1.76236	3.41034e+06	3.35072e+06	3.29263e+06	3.95822e+06	4.59999e+06	1.5318e+06	2.93869e+06	9.65894e+06	2.23043e+06	2.14883e+06	2.67412e+06	2.54587e+06	3.07818e+06
11.46_524.2993m/z	524.299	11.4638	neg	1-Stearoylglycerophosphoserine	HMDB0061698	Lipids and lipid-like molecules	Glycerophospholipids	Glycerophosphoserines	***		56	91	M-H	C24H48NO9P	-0.249324	13545.7	17191.1	17313.1	52652.5	59314.4	113143	43629.8	20776.5	6387.67	8571.89	6305.43	273495	5367.35
12.72_458.3631m/z	458.363	12.7183	pos	Pfaffic acid	LMPR0106250001	Lipids and lipid-like molecules	Prenol lipids	Isoprenoids			56	89	M+NH4	C29H44O3	0.523339	30617.5	33506.1	30643.2	32249.7	34226.2	13676.1	17658.2	15043.8	36039.5	31574.7	39482.9	45766.6	40250
6.43_459.0934m/z	459.093	6.42782	neg	Pinnatifinoside A	LMPK12110397	Lipids and lipid-like molecules	Polyketides	Flavonoids			56	82.3	M+FA-H	C21H18O9	0.317094	32921	32239.4	32901	48896.7	30726.5	55807.3	35016.9	39283.7	33781.3	34295	36594.9	883708	36115.7
7.88_279.2314m/z	279.231	7.88033	pos	Avenoleic acid	LMFA02000054	Lipids and lipid-like molecules	Fatty Acyls	Lineolic acids and derivatives			56	84.8	M+H-H2O	C18H32O3	-1.55111	920137	935180	927935	1.00671e+06	1.73311e+06	1.07722e+06	1.67311e+06	1.07626e+06	200966	749853	361023	659871	929693
1.09_106.0687m/z	106.069	1.09433	pos	3-Methylthiopropanamine	65962	Unclassified	Unclassified	Unclassified			55.9	86.2	M+H	C4H11NS	2.35912	62627.4	58077.9	56269.3	68226.2	85477.6	42043.6	72808.7	89855.5	111392	37658.1	57390.9	42439.1	40820.1
11.04_238.2160m/z	238.216	11.0382	pos	Humuladienone	HMDB0038208	Lipids and lipid-like molecules	Prenol lipids	Sesquiterpenoids			55.9	88.3	M+NH4	C15H24O	-2.66917	74663.1	74925.2	73433.7	63466.6	60993.8	57595.3	52584.5	60179.7	74916.5	67239.5	52462.3	52111.4	51121.4
4.75_182.0706n	183.078	4.7477	pos	Triethyl phosphate	62875	Unclassified	Unclassified	Unclassified			55.9	82.7	M+H, M+Na	C6H15O4P	-1.1817	82004.7	72060.8	70677.3	85811.2	72645.8	73624.1	81502.1	69904.5	65052.3	70804.9	78161.2	70106.7	68372
6.89_295.2262m/z	295.226	6.88843	pos	12,13-Epoxy-9,15-octadecadienoic acid	87400	Lipids and lipid-like molecules	Fatty Acyls	Fatty acids and conjugates			55.9	84.4	M+H	C18H30O3	-1.95989	3.44776e+06	3.13091e+06	3.12079e+06	3.68676e+06	4.32549e+06	4.71826e+06	3.42128e+06	3.99666e+06	1.33335e+06	4.53869e+06	1.69463e+06	2.56053e+06	2.91048e+06
7.38_293.2106m/z	293.211	7.3792	pos	13-epi-12-oxo Phytodienoic Acid	45401	Unclassified	Unclassified	Unclassified			55.9	85.4	M+H	C18H28O3	-1.67274	1.29316e+06	1.19692e+06	1.23058e+06	1.30613e+06	1.43462e+06	1.44702e+06	1.16322e+06	1.83122e+06	536909	1.53313e+06	868255	1.23711e+06	1.24602e+06
8.30_463.2693n	464.277	8.29677	pos	PE(17:2(9Z,12Z)/0:0)	LMGP02050016	Lipids and lipid-like molecules	Glycerophospholipids	Glycerophosphoethanolamines			55.9	83.9	M+H, M+Na	C22H42NO7P	-1.28943	115098	113754	120510	43386.3	147960	139379	258977	390629	25070	153054	13262.2	179697	35823.1
8.40_538.3150m/z	538.315	8.3975	neg	LysoPC(16:1(9Z)/0:0)	HMDB0010383	Lipids and lipid-like molecules	Glycerophospholipids	Glycerophosphocholines	**	C04230	55.9	80.7	M+FA-H	C24H48NO7P	-0.163416	670579	788313	672779	2.40695e+06	813212	948883	2.2911e+06	2.04893e+06	70561.9	1.07165e+06	28697.6	191142	108328
10.00_523.2904n	524.298	9.99747	pos	PS(18:1(9Z)/0:0)	40829	Lipids and lipid-like molecules	Glycerophospholipids	Glycerophosphoserines			55.8	85.4	M+H, M+Na	C24H46NO9P	-1.09258	124420	132551	133838	91667.9	244689	33274.7	129037	592409	76932.1	25702.1	55480.1	33609.2	35230.4
5.91_237.1129m/z	237.113	5.91448	neg	11,12,13-Trinor-1,3,5-bisabolatrien-10-oic acid	HMDB0039643	Lipids and lipid-like molecules	Prenol lipids	Monoterpenoids			55.8	82.2	M+FA-H	C12H16O2	-1.73227	30959.5	29916	29816.2	31416.4	62911.1	83351.9	32322.1	14066.3	15130	12319.1	15673.4	7641.14	9472.97
7.08_362.3257m/z	362.326	7.07827	pos	1-O-(2-methoxy-4-hexadecenyl)-sn-glycerol	LMGL01020038	Lipids and lipid-like molecules	Glycerolipids	Monoradylglycerols			55.8	85	M+NH4	C20H40O4	-2.14479	2.91486e+06	2.81773e+06	2.90988e+06	2.77948e+06	2.73632e+06	1.97488e+06	2.41099e+06	3.20453e+06	3.17107e+06	2.1026e+06	2.31839e+06	2.51884e+06	2.12177e+06
7.63_286.2736m/z	286.274	7.62928	pos	D-erythro-Sphingosine C-17	41557	Unclassified	Unclassified	Unclassified			55.8	88	M+H	C17H35NO2	-1.75084	48133	43363.7	45130.6	13436.9	9807.73	23694.8	13217.3	16045.7	12975.1	13804.7	15115.5	15242	13705.2
10.80_507.2724m/z	507.272	10.8042	neg	PG(18:2(9Z,12Z)/0:0)	LMGP04050014	Lipids and lipid-like molecules	Glycerophospholipids	Glycerophosphoglycerols			55.7	80.3	M-H	C24H45O9P	-0.793621	1.17763e+07	1.09689e+07	1.0739e+07	1.14818e+07	1.33293e+07	1.22101e+07	1.21475e+07	2.68025e+07	9.76619e+06	5.55783e+06	1.2383e+07	1.00082e+07	1.14519e+07
7.06_313.2369m/z	313.237	7.05807	pos	8,13-dihydroxy-9,11-octadecadienoic acid	35506	Unclassified	Unclassified	Unclassified			55.7	86.7	M+H	C18H32O4	-1.51937	64646.3	64271.4	69069.4	25827.6	54805.8	7437.44	60566.3	30126.8	234121	53790.9	73780.7	105746	76526
0.83_579.0271m/z	579.027	0.825283	neg	Uridine 5'-diphosphoglucuronic acid	5884	Organoheterocyclic compounds	Lactones	Gamma butyrolactones	**	C00167	55.6	87.3	M-H	C15H22N2O18P2	0.141388	1.30457e+06	1.16383e+06	1.25292e+06	1.56954e+06	1.16211e+06	1.37926e+06	1.45623e+06	1.23034e+06	1.29159e+06	1.30417e+06	1.2468e+06	1.7546e+06	1.23623e+06
10.06_297.2420m/z	297.242	10.0611	pos	12R-hydroxy-9Z,15Z-octadecadienoic acid	35634	Unclassified	Unclassified	Unclassified			55.6	82.6	M+H	C18H32O3	-1.44506	307621	307912	317436	500368	444780	338205	290665	197363	183629	348137	218073	250605	372506
10.24_311.2018m/z	311.202	10.2366	neg	Norgestrel	44922	Lipids and lipid-like molecules	Sterol Lipids	Steroids		C08153	55.6	82.4	M-H	C21H28O2	0.473032	27914.1	27804.4	29195.4	29628.5	38101.6	37099.2	30125.3	26089.4	36167.1	38601.3	39271.8	685596	32510.5
2.95_246.1212n	247.129	2.94757	pos	L-beta-aspartyl-L-leucine	62015	Organic acids and derivatives	Peptidomimetics	Hybrid peptides			55.6	81.2	M+H, M+Na	C10H18N2O5	-1.332	6.34802e+06	6.38721e+06	6.49394e+06	4.77468e+06	4.94742e+06	4.06153e+06	5.95047e+06	7.11241e+06	9.10412e+06	7.77053e+06	8.40772e+06	8.18519e+06	8.91694e+06
5.21_135.1167m/z	135.117	5.2087	pos	(S)-(-)-Perillyl alcohol	41074	Lipids and lipid-like molecules	Prenol lipids	Monoterpenoids	**	C02452	55.6	80.3	M+H-H2O	C10H16O	-0.650445	60849.4	68641.8	66114.5	35413.7	55564.5	34256.6	51368.2	65145.6	49905.8	101874	69133.3	92589.8	95161.9
8.38_451.2693n	452.277	8.3803	pos	LysoPE(16:1(9Z)/0:0)	HMDB0011504	Lipids and lipid-like molecules	Glycerophospholipids	Glycerophosphoethanolamines	***		55.6	83	M+H, M+Na	C21H42NO7P	-1.3628	378503	378554	365790	156624	532059	429864	1.26108e+06	967463	47514.2	411151	30505.1	550820	89591.4
0.62_175.1187m/z	175.119	0.622217	pos	L-Arginine	HMDB0000517	Organic acids and derivatives	Carboxylic acids and derivatives	Amino acids, peptides, and analogues	***	C00062	55.5	85.7	M+H	C6H14N4O2	-1.44047	1.08864e+07	1.01434e+07	8.94149e+06	9.02734e+06	1.12543e+07	5.75096e+06	9.00528e+06	1.72606e+07	1.16382e+07	1.11293e+07	9.04625e+06	1.07956e+07	1.06532e+07
0.78_132.1019m/z	132.102	0.784333	pos	L-Isoleucine	23	Organic acids and derivatives	Carboxylic acids and derivatives	Amino acids, peptides, and analogues	**	C00407	55.5	85.1	M+H	C6H13NO2	-0.359571	945453	979159	971307	697477	1.05346e+06	714935	1.06769e+06	1.13355e+06	1.55383e+06	692159	924892	1.18571e+06	955054
10.27_523.3633n	524.371	10.2744	pos	LysoPC(18:0)	HMDB0010384	Lipids and lipid-like molecules	Glycerophospholipids	Glycerophosphocholines	***	C04230	55.5	80.9	M+H, M+Na	C26H54NO7P	-0.923251	12594.5	14474.2	12392.7	4717.42	9261.13	1.18518e+06	696255	22418.4	3986.58	31770.9	3465.78	139401	2550.33
3.12_237.1231m/z	237.123	3.11688	pos	ALANYL-dl-PHENYLALANINE	44266	Unclassified	Unclassified	Unclassified			55.5	83.2	M+H	C12H16N2O3	-1.31152	101421	124930	97089	17739.1	94767.8	71011.6	190025	70737.7	133486	6926.45	140811	101684	151749
6.89_276.2085n	277.216	6.88843	pos	Stearidonic acid	LMFA01030357	Lipids and lipid-like molecules	Fatty Acyls	Lineolic acids and derivatives	**	C16300	55.5	81.7	M+H-H2O, M+H	C18H28O2	-1.61891	8.49274e+06	6.87867e+06	6.85187e+06	8.74097e+06	1.09951e+07	1.15376e+07	8.23238e+06	7.58475e+06	2.52576e+06	9.84831e+06	3.05059e+06	5.34346e+06	7.00501e+06
7.05_311.2226m/z	311.223	7.05425	neg	9,10,18-TriHOME(12)	LMFA02000222	Lipids and lipid-like molecules	Fatty Acyls	Octadecanoids			55.5	80.7	M-H2O-H	C18H34O5	-0.458699	8.92672e+06	8.07958e+06	8.61081e+06	1.1309e+07	7.23379e+06	9.63348e+06	8.21613e+06	1.94804e+07	5.74232e+06	1.12304e+07	6.90234e+06	7.84554e+06	5.36578e+06
0.76_191.0189m/z	191.019	0.761333	neg	Citric acid	HMDB0000094	Organic acids and derivatives	Carboxylic acids and derivatives	Tricarboxylic acids and derivatives	***	C00158	55.4	82.4	M-H	C6H8O7	-4.27173	9.04606e+06	9.46037e+06	7.89715e+06	1.03309e+07	9.10665e+06	9.65435e+06	9.12781e+06	5.23374e+06	9.77422e+06	7.76444e+06	9.61577e+06	7.78088e+06	1.0118e+07
0.81_606.0744m/z	606.074	0.805083	neg	Uridine diphosphate-N-acetylglucosamine	41549	Nucleosides, nucleotides, and analogues	Pyrimidine nucleotides	Pyrimidine nucleotide sugars	**	C00043	55.4	79	M-H	C17H27N3O17P2	0.244002	1.53997e+07	1.41958e+07	1.54129e+07	2.15586e+07	1.48673e+07	1.88476e+07	1.87515e+07	1.50561e+07	1.24476e+07	1.26321e+07	1.16746e+07	1.85691e+07	1.34351e+07
3.23_358.2077m/z	358.208	3.23272	pos	E-64	44981	Unclassified	Unclassified	Unclassified			55.4	83.9	M+H	C15H27N5O5	-2.24655	2.71562e+08	3.10241e+08	3.03664e+08	9.66421e+07	1.17708e+08	1.07753e+08	1.62976e+08	1.9532e+08	4.12688e+08	4.11807e+08	4.75536e+08	3.9728e+08	3.77897e+08
3.37_205.0971m/z	205.097	3.37173	pos	Phenylalanyl-Glycine	HMDB0028995	Organic acids and derivatives	Carboxylic acids and derivatives	Amino acids, peptides, and analogues			55.4	80.7	M+H-H2O	C11H14N2O3	-0.232744	195384	206322	211278	210204	185677	166556	206919	176903	209148	198123	207528	199833	201879
5.76_325.2021m/z	325.202	5.75848	neg	delta10-12-PhytoF	LMFA02040002	Lipids and lipid-like molecules	Fatty Acyls	Octadecanoids			55.4	80.7	M-H2O-H	C18H32O6	0.0285823	435752	426127	412078	421825	432964	553551	357746	1.6916e+06	155339	300242	110380	99832.2	82894.9
7.80_301.2976n	302.305	7.79568	pos	Sphinganine	395	Organic nitrogen compounds	Organonitrogen compounds	Amines	**	C00836	55.4	82.5	M+H, M+Na	C18H39NO2	-1.52069	287848	274520	277644	292859	377726	409529	236259	284691	259274	266599	242338	458704	314799
8.98_453.2848n	454.292	8.98045	pos	1-(2-methoxy-13-methyl-6Z-tetradecenyl)-sn-glycero-3-phosphoethanolamine	LMGP02060010	Lipids and lipid-like molecules	Glycerophospholipids	Glycerophosphoethanolamines			55.4	79.8	M+H, M+Na, M+K, M+H-H2O	C21H44NO7P	-1.6804	8.05504e+06	8.32485e+06	8.18413e+06	3.10236e+06	1.27958e+07	3.15142e+07	3.85406e+07	1.63286e+07	189926	1.26475e+07	121393	1.64473e+07	843500
0.60_203.1268n	204.134	0.6041	pos	Lysyl-Glycine	85853	Organic acids and derivatives	Carboxylic acids and derivatives	Amino acids, peptides, and analogues			55.3	80.2	M+H, M+Na	C8H17N3O3	-0.733563	452784	441945	405720	456459	450872	551669	368162	459485	450993	426566	552848	459825	495755
10.04_357.2073m/z	357.207	10.0427	neg	ent-13-E4t-NeuroP	LMFA04010331	Lipids and lipid-like molecules	Fatty Acyls	Docosanoids			55.3	83.5	M-H2O-H	C22H32O5	0.428499	9279.84	13382.8	11142.6	18299.2	20635.7	13412	9427.31	9525.84	10937	9166.24	9923.81	128082	9852.4
8.81_452.2783m/z	452.278	8.80768	neg	1-(2-methoxy-6Z-pentadecenyl)-sn-glycero-3-phosphoethanolamine	LMGP02060012	Lipids and lipid-like molecules	Glycerophospholipids	Glycerophosphoethanolamines			55.3	77.6	M-H	C21H44NO7P	-0.00585484	654228	668235	783727	3.66024e+06	966427	1.41378e+06	3.49442e+06	2.01936e+06	24112.4	1.45846e+06	13957.6	267904	71506.5
1.73_232.1420n	233.149	1.72525	pos	Leucyl-Threonine	85841	Organic acids and derivatives	Carboxylic acids and derivatives	Amino acids, peptides, and analogues			55.2	81.8	M+H, M+Na	C10H20N2O4	-1.33539	175555	174904	180783	206121	159718	165698	84058.3	47597.7	396857	215300	135405	115477	203336
6.70_325.2019m/z	325.202	6.69675	neg	16-D1t-PhytoP	LMFA02030035	Lipids and lipid-like molecules	Fatty Acyls	Octadecanoids			55.2	81.3	M-H	C18H30O5	-0.32648	62346.3	75388.1	69789.5	50986.5	48978.5	72924.4	39516.3	243384	28359.1	60280.7	40685	52910.4	43488.1
7.06_277.2156m/z	277.216	7.05807	pos	beta-kamlolenic acid	LMFA02000157	Lipids and lipid-like molecules	Fatty Acyls	Octadecanoids			55.2	81.2	M+H-H2O	C18H30O3	-1.96471	6.03589e+06	6.02335e+06	6.44311e+06	5.11274e+06	6.3911e+06	5.72648e+06	5.77134e+06	1.31861e+07	3.93736e+06	7.84325e+06	5.17231e+06	6.42823e+06	3.74764e+06
7.15_309.2072m/z	309.207	7.15082	neg	ent-16-epi-16-F1t-PhytoP	LMFA02030009	Lipids and lipid-like molecules	Fatty Acyls	Octadecanoids			55.2	79.5	M-H2O-H	C18H32O5	0.116285	945612	969481	960934	1.29167e+06	1.12185e+06	1.29055e+06	1.01957e+06	2.31859e+06	289185	1.04925e+06	416367	535888	540870
11.18_597.3047m/z	597.305	11.1842	neg	1-Oleoylglycerophosphoinositol	HMDB0061693	Lipids and lipid-like molecules	Glycerophospholipids	Glycerophosphoinositols			55.1	78.6	M-H	C27H51O12P	0.313393	1.86406e+06	1.69767e+06	2.02411e+06	3.23123e+06	5.06673e+06	3.58464e+06	4.26878e+06	3.58753e+06	402550	297305	459873	326345	337306
14.55_713.5430n	736.532	14.5477	pos	Glucocerebrosides	85015	Unclassified	Unclassified	Unclassified	***		55.1	79.4	M+Na, M+K, M+H, M+H-H2O	C40H75NO9	-1.65832	4.00245e+06	3.80773e+06	3.56996e+06	6.32534e+06	5.73593e+06	4.09992e+06	3.84577e+06	5.05973e+06	4.96616e+06	5.7742e+06	5.27332e+06	3.98267e+06	5.38056e+06
5.94_311.2212m/z	311.221	5.9358	pos	9S-hydroxy-12R,13S-epoxy-10E,15Z-octadecadienoic acid	36027	Unclassified	Unclassified	Unclassified			55.1	80.3	M+H	C18H30O4	-1.70148	416981	404994	412650	566007	598432	659155	475047	524717	266564	527109	225210	289724	303313
0.68_399.1440m/z	399.144	0.67565	pos	S-Adenosylmethionine	3289	Nucleosides, nucleotides, and analogues	5'-deoxyribonucleosides	5'-deoxy-5'-thionucleosides	**	C00019	55	84.8	M+H	C15H22N6O5S	-1.1851	664889	638029	575736	729128	985285	832416	1.04823e+06	799405	490026	413524	398350	409998	336443
6.24_596.3206m/z	596.321	6.23918	neg	PS(20:1(11Z)/0:0)	LMGP03050020	Lipids and lipid-like molecules	Glycerophospholipids	Glycerophosphoserines			55	77.1	M+FA-H	C26H50NO9P	0.115011	205644	183292	197193	159845	90043.6	87886.7	155842	263143	271346	313130	327827	208275	159916
8.57_481.3162n	482.323	8.57143	pos	LysoPC(15:0)	HMDB0010381	Lipids and lipid-like molecules	Glycerophospholipids	Glycerophosphocholines	***	C04230	55	79.3	M+H, M+Na	C23H48NO7P	-1.32739	583455	588000	583069	228091	922117	1.46068e+06	3.16474e+06	1.613e+06	33331.1	1.30717e+06	23092.5	2.00133e+06	73175.5
8.70_519.3317n	520.339	8.69813	pos	PC(18:2(2E,4E)/0:0)	LMGP01050034	Lipids and lipid-like molecules	Glycerophospholipids	Glycerophosphocholines			55	77.4	M+H, M+K, M+Na, M+H-H2O	C26H50NO7P	-1.52054	8.38869e+07	8.05278e+07	7.96954e+07	1.40321e+07	1.19736e+08	2.01776e+08	3.97838e+08	3.9794e+08	517727	9.46815e+07	315906	2.34259e+08	2.51666e+06
1.10_244.0693n	243.062	1.10118	neg	Uridine	90	Nucleosides, nucleotides, and analogues	Pyrimidine nucleosides	Unclassified	**	C00299	54.9	78.4	M-H, M+FA-H	C9H12N2O6	-1.05332	540311	488699	567634	766688	486021	452095	638969	692459	478669	498016	512596	523645	451664
7.53_312.2295n	313.237	7.52555	pos	9,14-dihydroxy-10,12-octadecadienoic acid	35507	Unclassified	Unclassified	Unclassified			54.9	79	M+H, M+K	C18H32O4	-1.6756	272895	304161	289475	227659	381588	353296	352676	354031	82168.9	266467	114680	182736	203398
8.56_526.3148m/z	526.315	8.56385	neg	PC(15:0/0:0)	LMGP01050016	Lipids and lipid-like molecules	Glycerophospholipids	Glycerophosphocholines	**	C04230	54.9	83	M+FA-H	C23H48NO7P	-0.550961	258599	307364	259579	989988	399449	454365	879106	461623	5279.09	529430	2306.7	507724	30716.1
1.16_180.0658m/z	180.066	1.15945	neg	L-Tyrosine	34	Organic acids and derivatives	Carboxylic acids and derivatives	Amino acids, peptides, and analogues	**	C00082	54.8	81.8	M-H	C9H11NO3	-4.34465	47413.2	54211.6	51978	67847.6	43934.8	68479	66825.3	38856.7	66920.5	45578.6	38918	74416.6	41068.5
10.40_433.2358m/z	433.236	10.3971	neg	PA(0:0/18:2(9Z,12Z))	LMGP10050044	Lipids and lipid-like molecules	Glycerophospholipids	Glycerophosphates	**	C00416	54.8	76.1	M-H	C21H39O7P	-0.519824	1.98389e+07	2.00069e+07	1.77593e+07	1.44557e+07	2.72409e+07	2.42983e+07	1.78392e+07	5.14336e+07	1.02357e+07	1.07136e+07	1.22119e+07	7.42984e+06	1.642e+07
3.19_280.1054n	281.113	3.19483	pos	L-beta-aspartyl-L-phenylalanine	62016	Organic acids and derivatives	Peptidomimetics	Hybrid peptides			54.8	79.2	M+H, M+Na	C13H16N2O5	-1.73653	3.65294e+06	3.88167e+06	3.81892e+06	3.53039e+06	2.47491e+06	2.84366e+06	3.37972e+06	3.41301e+06	4.06366e+06	4.23413e+06	4.3672e+06	4.26061e+06	4.5275e+06
5.91_255.1740m/z	255.174	5.91455	pos	13Z,17-Octadecadiene-9,11-diynoic acid	LMFA01030510	Lipids and lipid-like molecules	Fatty Acyls	Fatty Acids and Conjugates			54.8	79.1	M+H-H2O	C18H24O2	-1.20704	2317.8	1543.99	2068.74	1511.52	666.169	1084.88	472.617	18470.4	173.997	1346.33	569.474	0.00308835	0.00308835
8.40_493.3162n	494.324	8.40162	pos	PC(16:1(9E)/0:0)	LMGP01050021	Lipids and lipid-like molecules	Glycerophospholipids	Glycerophosphocholines			54.8	77.5	M+H, M+K, M+Na	C24H48NO7P	-1.19614	1.34789e+06	1.43265e+06	1.35571e+06	435506	1.78194e+06	1.00644e+06	4.7741e+06	5.1281e+06	95928	2.39713e+06	48076.5	3.61555e+06	179127
9.60_509.3476n	510.355	9.59508	pos	1-heptadecanoyl-sn-glycero-3-phosphocholine	24068	Unclassified	Unclassified	Unclassified			54.8	76.5	M+H, M+K, M+Na	C25H52NO7P	-1.07923	378941	380279	385671	24333.1	359689	2.17305e+07	7.94663e+06	623468	9208.99	796249	5202.08	2.11043e+06	7253.85
1.09_118.0864m/z	118.086	1.09433	pos	N-Methyl-a-aminoisobutyric acid	6508	Organic acids and derivatives	Carboxylic acids and derivatives	Amino acids, peptides, and analogues			54.7	75.8	M+H	C5H11NO2	0.81633	660544	663148	636605	553103	1.03794e+06	508791	731879	754604	906349	485666	658703	608142	551200
1.12_173.0083m/z	173.008	1.12125	neg	Aconitic acid	3300	Organic acids and derivatives	Carboxylic acids and derivatives	Tricarboxylic acids and derivatives	**	C00417	54.7	80.5	M-H	C6H6O6	-4.92002	258652	216767	243801	260640	230543	239019	245946	91250.7	376338	237395	300019	245843	240457
10.22_323.2592m/z	323.259	10.2239	neg	11,12-epoxy-14Z-Eicosenoic acid	LMFA01070024	Lipids and lipid-like molecules	Fatty Acyls	Fatty Acids and Conjugates			54.7	76.2	M-H	C20H36O3	-0.0116975	98730.1	101813	97251.6	91290.4	89176.7	73788.8	119967	73431.2	193598	157537	174908	121965	122753
11.52_276.2087n	277.216	11.5191	pos	beta-parinaric acid	LMFA01030171	Lipids and lipid-like molecules	Fatty Acyls	Fatty Acids and Conjugates			54.7	80.6	M+H-H2O, M+H	C18H28O2	-0.902671	156960	162151	165560	144282	93552.2	84450.1	148694	134360	215874	188058	211331	208969	222394
2.15_327.1314n	328.139	2.14878	pos	N-(1-Deoxy-1-fructosyl)phenylalanine	HMDB0037846	Organic acids and derivatives	Carboxylic acids and derivatives	Amino acids, peptides, and analogues	***		54.7	78	M+H-H2O, M+H	C15H21NO7	-1.26237	1.16445e+06	1.2528e+06	1.15167e+06	1.28417e+06	1.22985e+06	954828	1.10671e+06	1.29362e+06	1.37458e+06	1.22083e+06	1.32952e+06	1.32213e+06	1.1033e+06
3.94_543.2155m/z	543.215	3.94143	neg	N2-Maltulosylarginine	HMDB0041542	Lipids and lipid-like molecules	Saccharolipids	Unclassified			54.7	86.8	M+FA-H	C18H34N4O12	-0.116797	7204.76	7223.61	7203.92	8501.49	4598.75	6558.1	7242.07	6209.81	0.00308835	6206.95	3975.91	18397.4	13791.2
7.25_294.2189n	295.226	7.24743	pos	13-HOTE	LMFA02000029	Lipids and lipid-like molecules	Fatty Acyls	Lineolic acids and derivatives			54.7	78.4	M+H-H2O, M+H	C18H30O3	-1.98049	2.31712e+07	2.31986e+07	2.20599e+07	3.47259e+07	3.02642e+07	3.51659e+07	2.02338e+07	1.64592e+07	7.41025e+06	3.16827e+07	1.08032e+07	1.64646e+07	2.1371e+07
9.62_522.2837m/z	522.284	9.61752	neg	1-Oleoylglycerophosphoserine	HMDB0061694	Lipids and lipid-like molecules	Glycerophospholipids	Glycerophosphoserines	***		54.7	80.5	M-H	C24H46NO9P	-0.158877	55102.9	51822.2	45268.3	49011.8	83279.5	79446	49237.6	234399	42584.8	18196.4	31560.8	1.52801e+06	30267.1
0.70_258.1097m/z	258.11	0.6992	pos	Glycerophosphocholine	HMDB0000086	Lipids and lipid-like molecules	Glycerophospholipids	Glycerophosphocholines	***	C00670	54.6	76.2	M+H	C8H20NO6P	-1.58888	2.13132e+07	2.21725e+07	2.62266e+07	2.97132e+07	3.40715e+07	2.15784e+07	1.60836e+07	2.97613e+07	2.10481e+07	2.23352e+07	2.22511e+07	1.92165e+07	1.83624e+07
1.09_188.1159n	189.123	1.09433	pos	Nε-Acetyl-L-lysine	63103	Organic acids and derivatives	Carboxylic acids and derivatives	Amino acids, peptides, and analogues	**	C02727	54.6	78.2	M+H, M+Na, M+H-H2O	C8H16N2O3	-1.08543	323919	321757	311857	317739	238633	499152	449382	258132	238650	240473	269632	325043	381423
10.38_452.2765m/z	452.277	10.3809	pos	LysoPA(0:0/18:2(9Z,12Z))	HMDB0007852	Lipids and lipid-like molecules	Glycerophospholipids	Glycerophosphates			54.6	78.4	M+NH4	C21H39O7P	-1.53216	331117	312742	315069	369220	429316	135411	288548	807435	216735	219748	245101	252701	325831
11.33_854.5197m/z	854.52	11.3329	neg	PE(DiMe(11,3)/MonoMe(11,3))	HMDB0061476	Lipids and lipid-like molecules	Glycerophospholipids	Glycerophosphoethanolamines			54.6	83.1	M+FA-H	C44H76NO10P	1.05459	288339	274837	246320	150606	13380.2	15188.8	237500	98993	477076	556507	144875	64121.4	108852
3.74_295.1514m/z	295.151	3.73892	pos	Entecavir	HMDB0014585	Nucleosides, nucleotides, and analogues	Nucleoside and nucleotide analogues	Unclassified			54.6	76	M+NH4	C12H15N5O3	0.358483	7040.54	6237.64	6875.41	23179.8	10754.6	7678.66	4079.22	3396.13	11701.3	2464.33	7480.17	4886.98	2678.05
7.27_846.5502m/z	846.55	7.2747	neg	PS(17:1(9Z)/20:1(11Z))	LMGP03010267	Lipids and lipid-like molecules	Glycerophospholipids	Glycerophosphoserines			54.6	76.6	M+FA-H	C43H80NO10P	0.0204177	879596	1.05776e+06	1.20862e+06	1.45228e+06	458760	566653	1.06309e+06	779768	317047	1.41808e+06	306020	510066	375406
7.99_432.2269n	433.234	7.98528	pos	PA(18:3(6Z,9Z,12Z)/0:0)	82342	Lipids and lipid-like molecules	Glycerophospholipids	Glycerophosphates			54.6	79.6	M+H, M+NH4	C21H37O7P	-1.90434	636352	615764	634913	442096	406651	305434	803318	1.02796e+06	710152	568446	761236	1.16212e+06	450319
8.83_495.3319n	496.339	8.83282	pos	PC(O-14:0/2:0)	LMGP01020019	Lipids and lipid-like molecules	Glycerophospholipids	Glycerophosphocholines			54.6	75.7	M+H, M+K	C24H50NO7P	-1.13832	352109	379497	375323	65178.9	440190	2.35024e+06	3.88114e+06	1.07808e+06	4797.23	748062	5728.05	1.70522e+06	12605
1.09_130.0498m/z	130.05	1.09433	pos	(R)-(+)-2-Pyrrolidone-5-carboxylic acid	63632	Unclassified	Unclassified	Unclassified			54.5	79	M+H	C5H7NO3	-0.347677	673840	674671	649634	793588	654474	788338	606996	723237	627495	719150	620583	679501	632756
1.09_173.0919m/z	173.092	1.09433	pos	Glycylproline	4185	Organic acids and derivatives	Carboxylic acids and derivatives	Amino acids, peptides, and analogues			54.5	76.1	M+H	C7H12N2O3	-0.763022	249315	255386	249397	301429	238583	306759	295608	258116	241183	261744	270339	305257	250907
1.09_203.1156n	204.123	1.09433	pos	L-Acetylcarnitine	HMDB0000201	Lipids and lipid-like molecules	Fatty Acyls	Fatty acid esters	***	C02571	54.5	74.9	M+H-H2O, M+H	C9H17NO4	-0.928949	1.63444e+06	1.66974e+06	1.58956e+06	2.48887e+06	2.24924e+06	3.16163e+06	1.90292e+06	1.81257e+06	1.2454e+06	1.34681e+06	1.16478e+06	1.16969e+06	1.25817e+06
1.10_306.0765m/z	306.077	1.10118	neg	Glutathione	44	Organic acids and derivatives	Carboxylic acids and derivatives	Amino acids, peptides, and analogues	**	C00051	54.5	78.8	M-H	C10H17N3O6S	-0.0673348	136498	114514	124015	113215	235834	199056	104428	485975	161089	176177	88140.7	9247.55	12405.9
3.58_132.1019m/z	132.102	3.57543	pos	L-Alloisoleucine	58006	Organic acids and derivatives	Carboxylic acids and derivatives	Amino acids, peptides, and analogues			54.5	76.6	M+H	C6H13NO2	0.0936213	84554.5	82646.7	81984.9	78177	74148.7	82805.1	85254.7	83367.8	99099.8	73484.4	92225.4	91093.8	99313.5
3.87_172.0971m/z	172.097	3.86985	neg	N-Acetylleucine	HMDB0011756	Organic acids and derivatives	Carboxylic acids and derivatives	Amino acids, peptides, and analogues	***	C02710	54.5	81.9	M-H	C8H15NO3	-4.94623	17706.1	16514.5	16994	19670.8	17874.2	18417.8	19906.9	15833.4	18853.2	16069.4	16273.4	14933.9	14481.8
5.30_327.2177m/z	327.218	5.30207	neg	16-F1-PhytoP	LMFA02030001	Lipids and lipid-like molecules	Fatty Acyls	Octadecanoids			54.5	75.3	M-H	C18H32O5	-0.0515142	2.0238e+06	2.21732e+06	2.18577e+06	2.84633e+06	2.51408e+06	3.56242e+06	2.42911e+06	3.78901e+06	941221	1.79352e+06	1.02627e+06	1.36708e+06	1.13023e+06
6.00_513.1012m/z	513.101	6.00298	neg	6'-Malonyltrifolirhizin	HMDB0039246	Phenylpropanoids and polyketides	Isoflavonoids	Isoflavonoid O-glycosides			54.5	86.7	M-H2O-H	C25H24O13	-4.93676	12924.8	11194.2	17342.9	11433.3	9011.02	12067.2	11715.5	9914.16	12754.4	14066.4	15377.2	189832	12263.6
6.12_329.2333m/z	329.233	6.11813	neg	9,10,18-TriHOME(12Z)	LMFA02000223	Lipids and lipid-like molecules	Fatty Acyls	Octadecanoids			54.5	75.4	M-H	C18H34O5	-0.0766274	3.00836e+06	2.73931e+06	2.871e+06	3.59445e+06	2.82211e+06	3.20273e+06	2.98061e+06	2.63041e+06	3.97687e+06	3.4045e+06	2.75408e+06	3.30311e+06	2.75053e+06
7.38_309.2072m/z	309.207	7.38313	neg	9S-hydroxy-10S,11S-epoxy-12Z,15Z-octadecadienoic acid	LMFA02000019	Lipids and lipid-like molecules	Fatty Acyls	Octadecanoids			54.5	75.9	M-H	C18H30O4	0.270071	825838	888008	1.0457e+06	986352	789167	1.10097e+06	849962	1.92784e+06	464754	1.09938e+06	631785	476221	512933
8.61_262.2294n	280.263	8.61398	pos	2-(5,8-Tetradecadienyl)cyclobutanone	HMDB0037519	Organic oxygen compounds	Organooxygen compounds	Carbonyl compounds			54.5	76.9	M+H-H2O, M+NH4	C18H30O	-1.19746	256665	267035	261968	199954	311270	119923	135149	143282	304505	144310	203757	185414	131548
8.83_507.3320n	508.339	8.83282	pos	PC(17:1(10Z)/0:0)	LMGP01050002	Lipids and lipid-like molecules	Glycerophospholipids	Glycerophosphocholines			54.5	76.5	M+H, M+Na	C25H50NO7P	-0.872591	176670	171520	173984	38527.6	236324	378383	886831	607674	5518.68	379626	2787.11	708741	15494.7
1.14_286.1046m/z	286.105	1.1381	neg	3'-Amino-3'-deoxythimidine	HMDB0060750	Nucleosides, nucleotides, and analogues	Pyrimidine nucleosides	Pyrimidine 2',3'-dideoxyribonucleosides			54.4	76.9	M+FA-H	C10H15N3O4	0.452232	64062.8	53494.2	64088.2	40805.7	27647.3	29490.7	41049.1	48540	78082.3	65976.2	75704.4	178496	126572
1.19_221.0918m/z	221.092	1.1864	pos	5-Hydroxytryptophan	65553	Organoheterocyclic compounds	Indoles and derivatives	Tryptamines and derivatives	**	C00643	54.4	79.8	M+H	C11H12N2O3	-1.15753	25131.5	28991.3	25791.7	32533.4	18744.4	18064.3	24535.7	27309.7	26309.4	30103.1	23172.9	24485.8	30491.7
3.13_203.0820m/z	203.082	3.1343	neg	L-Tryptophan	33	Organoheterocyclic compounds	Indoles and derivatives	Indolyl carboxylic acids and derivatives	**	C00078	54.4	78.1	M-H	C11H12N2O2	-2.75235	36310.9	42818.4	31190.8	52765.4	38716	33827.2	41749.6	41734	40430.9	28691.2	37564	55078.7	29264.3
7.16_279.2313m/z	279.231	7.16395	pos	15-hydroxy-9Z,12Z-Octadecadienoic acid	LMFA02000316	Lipids and lipid-like molecules	Fatty Acyls	Octadecanoids			54.4	77	M+H-H2O	C18H32O3	-1.87463	1.14785e+06	1.14366e+06	1.15642e+06	1.14168e+06	1.77705e+06	1.38098e+06	1.34529e+06	1.69002e+06	400826	1.06467e+06	496152	997085	789478
7.16_311.2212m/z	311.221	7.16395	pos	9H-12(13)-EpODE	74948	Lipids and lipid-like molecules	Fatty Acyls	Octadecanoids			54.4	79.4	M+H	C18H30O4	-1.6369	259813	240424	255949	203741	338810	233350	262791	725991	67712.6	262720	129536	207684	160271
8.34_505.3162n	506.323	8.33858	pos	PC(17:2(9Z,12Z)/0:0)	LMGP01050127	Lipids and lipid-like molecules	Glycerophospholipids	Glycerophosphocholines			54.4	75.5	M+H, M+Na, M+K	C25H48NO7P	-1.22891	468341	463132	455483	139441	543009	427240	1.03402e+06	1.91163e+06	37575.8	857773	13774.7	1.06618e+06	71182
0.60_232.1401m/z	232.14	0.6041	pos	Glycyl-Arginine	HMDB0028835	Organic acids and derivatives	Carboxylic acids and derivatives	Amino acids, peptides, and analogues			54.3	78.8	M+H	C8H17N5O3	-1.2058	2.3873e+06	2.48487e+06	2.18424e+06	3.18049e+06	2.37989e+06	4.49413e+06	1.86144e+06	1.9914e+06	2.20338e+06	2.48311e+06	2.67406e+06	2.30817e+06	2.67482e+06
0.70_115.0867m/z	115.087	0.6992	pos	L-Prolinamide	73355	Unclassified	Unclassified	Unclassified			54.3	80	M+H	C5H10N2O	1.20938	44879.9	48112.2	45904.8	41320.8	79800.5	19549	43975.7	97277.3	28317.2	34780.6	31655	33484.3	24963.2
13.61_690.5287m/z	690.529	13.608	pos	DG(11D3/9D3/0:0)	HMDB0116375	Lipids and lipid-like molecules	Fatty Acyls	Fatty acids and conjugates			54.3	76.9	M+NH4	C41H68O7	-2.4336	955480	1.08918e+06	1.11527e+06	703362	179378	79070.9	1.13569e+06	573890	2.00869e+06	1.27261e+06	1.22771e+06	2.42412e+06	1.09679e+06
3.12_118.0652m/z	118.065	3.11688	pos	Indole	HMDB0000738	Organoheterocyclic compounds	Indoles and derivatives	Indoles	***	C00463	54.3	73.3	M+H	C8H7N	1.02129	191151	235907	205455	226012	212758	189599	238610	221595	273344	171899	221579	168290	218366
3.22_280.1058n	279.099	3.22048	neg	Asp-Phe	64957	Organic acids and derivatives	Carboxylic acids and derivatives	Amino acids, peptides, and analogues			54.3	75.7	M-H2O-H, M-H, 2M-H	C13H16N2O5	-0.478874	570442	585063	586271	602870	391721	475236	529579	568148	642850	621040	640345	805289	686882
4.71_292.2034n	293.211	4.71015	pos	12-oxo-PDA	LMFA02010001	Lipids and lipid-like molecules	Fatty Acyls	Octadecanoids			54.3	76.5	M+H-H2O, M+H	C18H28O3	-1.63198	1.32399e+06	1.26987e+06	1.37621e+06	1.91491e+06	1.69221e+06	1.69806e+06	1.28667e+06	2.34855e+06	950446	1.25106e+06	555748	680990	479943
4.91_133.1011m/z	133.101	4.91257	pos	p-Mentha-1,3,5,8-tetraene	86395	Benzenoids	Benzene and substituted derivatives	Phenylpropenes			54.3	74.5	M+H	C10H12	-0.631237	57630.6	59956.7	47831.4	72933	111337	52380.6	106868	103793	18085.7	31727.6	27080.5	44799.8	45781.8
9.80_313.2385m/z	313.239	9.8019	neg	9,10-DiHOME	LMFA02000229	Lipids and lipid-like molecules	Fatty Acyls	Fatty acids and conjugates			54.3	76.7	M-H	C18H34O4	0.291662	19118.3	20146.8	20512	19136.2	51792.3	49127.6	16930.6	10804.6	1194.1	32506.5	6136.62	13584.3	21054.8
0.72_119.0585n	120.066	0.716233	pos	AMINOHYDROXYBUTYRIC ACID	44197	Unclassified	Unclassified	Unclassified			54.2	76.4	M+H-H2O, M+H	C4H9NO3	2.37244	705819	680418	782890	753326	834640	1.13196e+06	833665	708913	660298	686250	700142	678245	835260
1.39_233.1129m/z	233.113	1.392	pos	N6-Acetyl-LL-2,6-diaminoheptanedioate	63453	Unclassified	Unclassified	Unclassified			54.2	74.4	M+H	C9H16N2O5	-1.15734	929547	962572	964120	872666	726743	662814	971403	1.10191e+06	1.18926e+06	1.04378e+06	1.08198e+06	1.13872e+06	1.22611e+06
10.29_568.3620m/z	568.362	10.2889	neg	PE(21:0/0:0)	LMGP02050026	Lipids and lipid-like molecules	Glycerophospholipids	Glycerophosphoethanolamines			54.2	73.5	M+FA-H	C26H54NO7P	0.0579139	5622.71	6314.35	7543.74	341406	4405.57	36064.9	380498	7084.04	2197.14	23223.6	2808.7	78692.9	1470.83
9.57_505.3163n	506.324	9.57388	pos	LysoPE(20:2(11Z,14Z)/0:0)	HMDB0011513	Lipids and lipid-like molecules	Glycerophospholipids	Glycerophosphoethanolamines			54.2	76.4	M+H, M+Na	C25H48NO7P	-1.02951	12236.1	12637.7	10478.8	565.759	10891.3	471547	294532	44656.2	0.00308835	24042.7	376.828	61405	434.12
9.72_596.2953n	579.292	9.72248	pos	PI(18:2(9Z,12Z)/0:0)	LMGP06050010	Lipids and lipid-like molecules	Glycerophospholipids	Glycerophosphoinositols			54.2	74	M+H-H2O, M+H, M+NH4, M+K, M+Na	C27H49O12P	-1.36819	9.04703e+06	9.42888e+06	9.35801e+06	1.48763e+07	2.00005e+07	3.50044e+06	1.40799e+07	2.5998e+07	5.15073e+06	2.04434e+06	5.02028e+06	3.17915e+06	2.90658e+06
0.62_133.0971m/z	133.097	0.622217	pos	L-Ornithine	45121	Organic acids and derivatives	Carboxylic acids and derivatives	Amino acids, peptides, and analogues	**	C00077	54.1	73.5	M+H	C5H12N2O2	-0.446152	169894	189614	151320	119669	218075	198092	210862	337835	97355.9	164710	112946	152998	183738
0.62_161.1283m/z	161.128	0.622217	pos	Isoputreanine	HMDB0006009	Organic acids and derivatives	Carboxylic acids and derivatives	Amino acids, peptides, and analogues			54.1	75	M+H	C7H16N2O2	-1.05261	218199	221738	199864	275216	205398	313494	203003	207176	207421	254183	230426	244677	226466
10.61_322.2503n	323.258	10.615	pos	15-OxoEDE	45658	Unclassified	Unclassified	Unclassified			54.1	78	M+H, M+Na, M+H-H2O	C20H34O3	-1.48054	114892	108420	110766	100661	51645.2	30753.8	107640	97654.9	205231	153163	143509	147617	144199
11.22_355.2834m/z	355.283	11.2202	pos	MG(0:0/18:2(9Z,12Z)/0:0)	HMDB0011538	Lipids and lipid-like molecules	Fatty Acyls	Lineolic acids and derivatives	***		54.1	78.8	M+H	C21H38O4	-2.45789	59024.8	57402.7	65838.4	82471.4	119125	41460	108613	71599.3	38301.2	53502.7	38186.7	34284.1	59684.3
11.54_814.5575m/z	814.557	11.5405	pos	PS(18:0/20:3(8Z,11Z,14Z))	LMGP03010885	Lipids and lipid-like molecules	Glycerophospholipids	Glycerophosphoserines			54.1	78.8	M+H	C44H80NO10P	-2.21803	182723	194737	196649	93673	49598	46420.2	431543	419122	313619	319351	115284	246453	84411.5
5.31_293.2106m/z	293.211	5.31463	pos	9,10-EOT	63362	Unclassified	Unclassified	Unclassified			54.1	75.3	M+H	C18H28O3	-1.66356	587655	576824	572870	766970	873308	846871	664246	932331	274323	613460	267847	351341	316654
7.45_578.3101m/z	578.31	7.44698	neg	OS-PE	LMGP20020035	Lipids and lipid-like molecules	Glycerophospholipids	Oxidized glycerophospholipids			54.1	76.9	M-H	C27H50NO10P	0.185579	625745	750056	767140	950955	230219	256394	855969	919057	967067	923282	564927	385452	484695
7.80_298.2736m/z	298.274	7.79568	pos	Cassine	68143	Unclassified	Unclassified	Unclassified			54.1	79.2	M+H	C18H35NO2	-1.37397	14107	16159.6	15617.9	10931.6	17322	9786.37	9021.36	10780.2	18523.4	14133	15052.3	10892.6	17369.3
8.30_313.2368m/z	313.237	8.29677	pos	8,13-DiHODE	74519	Lipids and lipid-like molecules	Fatty Acyls	Octadecanoids			54.1	77	M+H	C18H32O4	-1.73272	214881	221419	208465	310111	295545	243840	242221	171167	72250.4	276824	127996	182525	264850
8.49_402.3572m/z	402.357	8.48718	pos	Tricosanedioic acid	LMFA01170038	Lipids and lipid-like molecules	Fatty Acyls	Fatty Acids and Conjugates			54.1	78.2	M+NH4	C23H44O4	-1.48808	97312.1	89318	92159.8	32168.8	48179.1	34835.7	24377.8	23470.1	55393.9	39021.9	43571.7	27585.4	34590.9
3.38_211.0607m/z	211.061	3.37505	neg	Homovanillin	HMDB0005175	Benzenoids	Phenols	Methoxyphenols	**	C05581	54	74.5	M+FA-H	C9H10O3	-3.02443	53551.9	54357.2	50869.1	37815.1	50518.3	56530.1	37960.3	21359.7	47711.4	69920.3	52272.1	85674.8	73279.3
3.91_151.0391m/z	151.039	3.91233	neg	3-Hydroxyphenylacetic acid	HMDB0000440	Benzenoids	Phenols	1-hydroxy-4-unsubstituted benzenoids	***	C05593	54	80	M-H	C8H8O3	-6.56354	5663.37	6697.85	6851.51	4541.61	5262.75	5293.73	4308.85	4564.8	5992.35	6186.49	5680.99	7554.48	6467.55
6.00_313.2367m/z	313.237	5.99978	pos	9,10-epoxy-13-hydroxy-11-octadecenoic acid	74806	Lipids and lipid-like molecules	Fatty Acyls	Octadecanoids			54	75.7	M+H	C18H32O4	-1.9548	64896.8	62506.9	60183.5	94920.1	128361	123605	91324.7	66596.3	21886.5	80768.2	26804.5	40792.1	48776
8.19_467.3004n	468.308	8.19223	pos	PC(0:0/14:0)	LMGP01050073	Lipids and lipid-like molecules	Glycerophospholipids	Glycerophosphocholines			54	75.6	M+H, M+Na	C22H46NO7P	-1.70462	291044	300650	294609	127942	344142	182514	899828	640453	27283.3	593734	18053.6	789125	60960.9
9.17_279.2314m/z	279.231	9.1704	pos	13-HODE	HMDB0061708	Lipids and lipid-like molecules	Fatty Acyls	Lineolic acids and derivatives		C14762	54	74.5	M+H-H2O	C18H32O3	-1.67998	3.04958e+06	3.26475e+06	3.46859e+06	4.02598e+06	3.84367e+06	2.42559e+06	3.965e+06	3.02698e+06	3.8367e+06	3.52958e+06	3.14513e+06	4.25162e+06	3.2916e+06
1.10_151.0251m/z	151.025	1.10118	neg	Xanthine	HMDB0000292	Organoheterocyclic compounds	Imidazopyrimidines	Purines and purine derivatives	***	C00385	53.9	84	M-H	C5H4N4O2	-6.78954	55382.8	50815.3	63916.7	79122.3	72024.1	66555.2	63401.7	117234	48223.9	42323.4	40130.7	39681.4	40302.5
15.12_565.5061n	548.503	15.1231	pos	N-(2R-Hydroxyhexadecanoyl)-2S-amino-9-methyl-4E,8E-octadecadiene-1,3R-diol	HMDB0040132	Lipids and lipid-like molecules	Sphingolipids	Ceramides			53.9	76.9	M+H-H2O, M+H	C35H67NO4	-1.61345	1.15456e+06	1.14824e+06	1.1118e+06	1.59491e+06	1.51047e+06	1.21938e+06	1.47521e+06	1.51169e+06	1.35477e+06	1.47365e+06	1.41117e+06	1.2543e+06	1.31535e+06
3.86_458.2967m/z	458.297	3.8638	pos	Netilmicin	HMDB0015090	Organic oxygen compounds	Organooxygen compounds	Carbohydrates and carbohydrate conjugates		C07657	53.9	75.2	M+H-H2O	C21H41N5O7	-1.22641	227272	210727	231016	40319.4	240107	171750	135448	341578	266964	10468.9	144241	310793	238032
5.10_310.2139n	293.211	5.10377	pos	13(S)-HpOTrE	36052	Unclassified	Unclassified	Unclassified			53.9	74.9	M+H-H2O, M+H	C18H30O4	-1.70724	940446	897961	904541	1.42755e+06	1.28541e+06	1.21662e+06	1.05649e+06	1.74475e+06	602875	893908	447674	578868	437488
1.54_205.0949n	228.084	1.53842	pos	N-Methylcalystegine C1	91536	Alkaloids and derivatives	Tropane alkaloids	Unclassified			53.8	71.6	M+H, M+Na	C8H15NO5	-0.662887	57420.3	49137.5	58809.6	76456	47269.5	64533.4	50955.6	32155.5	78059.9	59652.5	57660.9	44324.8	53431
12.22_695.4660m/z	695.466	12.2234	neg	1,2-Di-(9Z,12Z-octadecadienoyl)-sn-glycero-3-phosphate	HMDB0031092	Lipids and lipid-like molecules	Glycerophospholipids	Glycerophosphates			53.8	78.2	M-H	C39H69O8P	0.324118	3.29951e+06	5.00704e+06	5.84089e+06	198439	3.62472e+06	184429	5.87282e+06	5.61444e+06	84527.3	90408.2	184330	28408.7	2.62787e+06
14.55_713.5438n	758.543	14.5493	neg	GlcCer(d18:2(4E,8Z)/16:0(2OH[R]))	LMSP05010048	Lipids and lipid-like molecules	Sphingolipids	Neutral glycosphingolipids			53.8	71.9	M-H, M+FA-H	C40H75NO9	-0.60035	1.14484e+06	1.19071e+06	1.1582e+06	684400	1.54861e+06	1.08829e+06	1.05876e+06	1.26893e+06	1.38378e+06	1.70683e+06	1.42245e+06	1.70074e+06	1.57522e+06
4.67_176.0704m/z	176.07	4.6688	pos	Indoleacetic acid	HMDB0000197	Organoheterocyclic compounds	Indoles and derivatives	Indolyl carboxylic acids and derivatives	***	C00954	53.8	74.7	M+H	C10H9NO2	-1.02371	5242.75	5677.38	5795.88	7153.94	7232.87	8315.74	5633.26	4844.47	5438.08	4907.92	5046.35	5269.45	5175.71
6.38_466.3158m/z	466.316	6.37978	pos	Glycocholic Acid	202	Lipids and lipid-like molecules	Steroids and steroid derivatives	Bile acids, alcohols and derivatives	**	C01921	53.8	80.3	M+H	C26H43NO6	-1.07422	3520.52	2996.99	4608.66	7010.78	4432.09	5399.28	4049.29	4673.32	4485.45	6160.64	5058.73	4689.11	3313.42
7.33_313.2384m/z	313.238	7.3327	neg	18-hydroxy-9R,10S-epoxy-stearic acid	LMFA02000003	Lipids and lipid-like molecules	Fatty Acyls	Octadecanoids			53.8	72.7	M-H	C18H34O4	-0.245569	602527	732222	638424	931202	783531	889680	709297	904939	218062	733016	352937	478339	484647
8.44_311.2212m/z	311.221	8.44432	pos	9,10-epoxy-13-oxo-11-octadecenoic acid	74807	Lipids and lipid-like molecules	Fatty Acyls	Octadecanoids			53.7	75	M+H	C18H30O4	-1.64141	44446.7	47148.5	48121.5	40774.8	35994.4	28699	23663.5	35668.4	22357.7	74476.9	72168.3	83322.2	65519.1
8.85_254.2242n	255.231	8.85348	pos	11Z-hexadecenoic acid	34926	Unclassified	Unclassified	Unclassified			53.7	73.3	M+H-H2O, M+H	C16H30O2	-1.32399	92477.8	93845.8	92047.5	62860.9	115949	101985	107043	263402	31873.2	107486	32327.9	65589.7	57782.2
9.08_478.2939m/z	478.294	9.08107	neg	LysoPE(18:1(9Z)/0:0)	HMDB0011506	Lipids and lipid-like molecules	Glycerophospholipids	Glycerophosphoethanolamines			53.7	73.9	M-H	C23H46NO7P	-0.0492326	96726.8	106137	94891.3	570756	147467	188554	684633	525658	3912.53	50856	2071.86	610487	7939.15
9.87_296.2347n	279.231	9.87018	pos	13R-HODE	LMFA02000190	Lipids and lipid-like molecules	Fatty Acyls	Octadecanoids		C14762	53.7	73.2	M+H-H2O, M+H, M+Na	C18H32O3	-1.38588	1.20803e+06	1.24406e+06	1.26511e+06	1.95555e+06	1.46312e+06	972071	1.75418e+06	1.26765e+06	1.44614e+06	936395	832477	915226	1.22524e+06
0.81_338.9887m/z	338.989	0.805083	neg	D-myo-Inositol 1,4-bisphosphate	410	Organic oxygen compounds	Organooxygen compounds	Alcohols and polyols	**	C01220	53.6	75.6	M-H	C6H14O12P2	-0.128242	855838	762748	812588	1.11691e+06	751104	965845	1.00711e+06	844840	811931	791285	622942	1.2672e+06	765618
12.02_279.2314m/z	279.231	12.0243	pos	Coriolic acid	LMFA02000154	Lipids and lipid-like molecules	Fatty Acyls	Octadecanoids		C14762	53.6	76.8	M+H-H2O	C18H32O3	-1.62677	29299.4	27000.7	22899.6	45271.6	20493.3	16803.5	31664.6	32520.2	40321.8	17130.2	24395.3	21345.2	26817.5
2.73_202.1317n	203.139	2.72985	pos	ALANYL-dl-LEUCINE	44268	Unclassified	Unclassified	Unclassified			53.6	71.6	M+H-H2O, M+H	C9H18N2O3	-0.421395	251183	245313	255818	81249.9	222533	146593	337335	223027	339868	128074	249277	301691	317932
5.73_321.2420m/z	321.242	5.72985	pos	Ucriol	91737	Lipids and lipid-like molecules	Fatty Acyls	Fatty alcohol esters			53.6	74.9	M+H	C20H32O3	-1.43474	25110.1	26820	29619.9	49576.3	23109.4	64591.6	18178	28737.9	37767.9	23512.9	21072.8	22148.5	15989
8.53_439.2693n	440.277	8.52938	pos	LysoPE(15:0/0:0)	62289	Lipids and lipid-like molecules	Glycerophospholipids	Glycerophosphoethanolamines			53.6	73.5	M+H, M+Na, M+H-H2O	C20H42NO7P	-1.44168	720875	734305	705174	469510	1.14276e+06	1.87892e+06	1.78604e+06	925127	54994	1.14953e+06	34158.1	1.152e+06	173500
9.13_521.3476n	522.355	9.12845	pos	PC(18:1(9Z)/0:0)	LMGP01050032	Lipids and lipid-like molecules	Glycerophospholipids	Glycerophosphocholines			53.6	70.4	M+H, M+Na	C26H52NO7P	-1.10718	280423	293424	291776	25823.2	469028	1.56318e+06	3.54815e+06	2.16472e+06	3402.09	304458	10538.7	1.2312e+06	4760.42
9.98_535.3624m/z	535.362	9.97607	pos	Cyclopassifloic acid E	HMDB0036298	Lipids and lipid-like molecules	Steroids and steroid derivatives	Cycloartanols and derivatives			53.6	76.4	M+H-H2O	C31H52O8	-0.905744	69556.7	68643.8	60395	48555.5	35327.3	64103.1	65849.7	86555.8	107623	106022	124584	145475	29914.2
1.19_252.1088m/z	252.109	1.1864	pos	5'-Deoxyadenosine	63895	Nucleosides, nucleotides, and analogues	5'-deoxyribonucleosides	Unclassified		C05198	53.5	78.8	M+H	C10H13N5O3	-1.42858	52880.7	63738.8	56996.9	52830.2	63382.8	35426.4	42262.7	71069	150727	35332.5	57925.4	38349.2	32816
10.21_481.3163n	482.324	10.2105	pos	LysoPE(0:0/18:0)	HMDB0011129	Lipids and lipid-like molecules	Glycerophospholipids	Glycerophosphoethanolamines			53.5	70.6	M+H, M+Na	C23H48NO7P	-1.14516	32067.6	39365.6	35641.8	7419.24	50215.6	896861	831532	73396.6	3499.17	117905	3285.71	210600	4429.39
12.23_702.5663n	725.555	12.2319	pos	SM(d18:0/16:1(9Z))	HMDB0013464	Lipids and lipid-like molecules	Sphingolipids	Phosphosphingolipids	**	C00550	53.5	75.5	M+Na, M+K	C39H79N2O6P	-1.88323	26892.4	23005.8	15633	2469.89	20611.4	2.68044e+06	138817	25062	42255.5	52463.2	2.11743e+06	139296	50437.3
3.31_295.1284m/z	295.128	3.31253	pos	Tyrosyl-Hydroxyproline	HMDB0029106	Organic acids and derivatives	Carboxylic acids and derivatives	Amino acids, peptides, and analogues			53.5	73.7	M+H	C14H18N2O5	-1.3871	353675	409475	345962	309102	164063	304298	306476	225031	507143	381669	394345	280011	344623
4.79_164.0835n	165.091	4.78763	pos	3-Phenylpropyl formate	89957	Benzenoids	Benzene and substituted derivatives	Unclassified			53.5	70	M+H-H2O, M+H	C10H12O2	-1.28159	114224	115807	135202	111947	123301	112009	92094.8	124662	118976	143515	123827	113494	137738
8.94_291.1950m/z	291.195	8.93868	pos	9-B1-PhytoP	LMFA02030025	Lipids and lipid-like molecules	Fatty Acyls	Octadecanoids			53.5	73.1	M+H-H2O	C18H28O4	-1.63013	166520	158896	166943	147796	187767	184283	172786	130939	120161	128407	155854	148401	155342
0.69_223.0744m/z	223.074	0.693483	pos	L-Cystathionine	39	Organic acids and derivatives	Carboxylic acids and derivatives	Amino acids, peptides, and analogues	**	C02291	53.4	77	M+H	C7H14N2O4S	-1.20179	208829	190148	212296	519743	207809	735815	268857	241449	141082	122392	125553	78523.8	122043
12.59_814.5588m/z	814.559	12.5916	pos	PG(16:0/22:5(7Z,10Z,13Z,16Z,19Z))	HMDB0010583	Lipids and lipid-like molecules	Glycerophospholipids	Glycerophosphoglycerols			53.4	74.7	M+NH4	C44H77O10P	-0.567449	439774	484641	545374	141912	178783	92069.2	712253	841398	242626	1.63283e+06	344464	2.06178e+06	188878
3.06_532.2258m/z	532.226	3.05698	neg	Ac-Ser-Asp-Lys-Pro-OH	HMDB0062552	Organic acids and derivatives	Carboxylic acids and derivatives	Amino acids, peptides, and analogues			53.4	72.6	M+FA-H	C20H33N5O9	-0.561998	173760	185813	174906	274772	141912	182927	220736	99571.6	271211	32807.2	186965	324106	221794
3.31_215.1155n	233.149	3.31253	pos	3-hydroxyoct-6-enoylglycine	HMDB0094750	Organic acids and derivatives	Carboxylic acids and derivatives	Amino acids, peptides, and analogues			53.4	72.9	M+H, M+NH4	C10H17NO4	-1.13658	48582.2	51509.9	47373.4	9870.69	24556.3	8571.33	50129.9	8151.63	74155.3	53430.4	52981.4	90268.8	113956
5.78_283.1915m/z	283.192	5.77632	neg	3beta-7-Drimene-3,11-diol	HMDB0036032	Organic oxygen compounds	Organooxygen compounds	Alcohols and polyols			53.4	69.7	M+FA-H	C15H26O2	0.228267	50500.6	50521.3	48017.5	43141.6	60977.2	64546.4	33739.5	48797.9	66336.4	43514.2	48448.4	23646.9	25842.9
7.88_311.2212m/z	311.221	7.88033	pos	15,16-epoxy-13-OH-9Z,11E-octadecadienoic acid	74952	Unclassified	Unclassified	Unclassified			53.4	73.4	M+H	C18H30O4	-1.5051	98923.9	96735.6	95189.3	100654	107927	122536	96712.9	133689	45351.4	122397	69302.5	105738	123539
9.94_323.2592m/z	323.259	9.93697	neg	11(R)-HEDE	36083	Unclassified	Unclassified	Unclassified			53.4	73.5	M-H	C20H36O3	0.00802602	9702.04	9400.2	11015.1	3134.73	9470.67	4020.84	4314.5	2800.05	5513.74	17845	8439.51	12478.1	17517.7
11.73_306.2787m/z	306.279	11.7307	pos	Isoxeniaphyllenol	LMPR0104420003	Lipids and lipid-like molecules	Prenol lipids	Isoprenoids			53.3	75	M+NH4	C20H32O	-1.64421	66863.8	72295.6	79772.5	70555.7	63757.1	48585.7	51010.4	56768.1	81038.5	71028.3	33860.2	45765.1	47232.3
15.14_122.0964m/z	122.096	15.1442	pos	N,N-Dimethylaniline	64944	Organic nitrogen compounds	Organonitrogen compounds	Amines		C02846	53.3	67.6	M+H	C8H11N	0.0966335	2.11891e+07	2.04694e+07	2.06005e+07	2.33203e+07	2.26684e+07	3.92924e+07	2.21387e+07	2.3025e+07	2.21853e+07	2.19518e+07	2.12052e+07	2.28306e+07	2.32728e+07
3.02_253.1179m/z	253.118	3.0248	pos	Tyrosyl-Alanine	HMDB0029098	Organic acids and derivatives	Carboxylic acids and derivatives	Amino acids, peptides, and analogues			53.3	71.4	M+H	C12H16N2O4	-1.50313	182996	199209	187772	25775.6	98119.6	95970.4	311852	83093.9	327962	12471.8	323171	160933	458308
5.56_473.0724m/z	473.072	5.55845	neg	6-Methoxyluteolin 7-glucuronide	HMDB0037459	Phenylpropanoids and polyketides	Flavonoids	Flavonoid glycosides			53.3	70.8	M-H2O-H	C22H20O13	-0.398696	18778	18135.7	21494.9	28402	25349.4	24526.9	25365.4	21116.3	20593.2	22392.1	23086.3	758105	22001.7
8.27_562.3150m/z	562.315	8.27355	neg	LysoPC(18:3(6Z,9Z,12Z))	HMDB0010387	Lipids and lipid-like molecules	Glycerophospholipids	Glycerophosphocholines	**	C04230	53.3	68.7	M+FA-H	C26H48NO7P	-0.165701	177617	176260	170861	558744	226356	251886	512527	777974	15279	269861	4238.3	40931.3	23256.5
9.36_509.3476n	510.355	9.36137	pos	PC(O-1:0/16:0)	LMGP01020004	Lipids and lipid-like molecules	Glycerophospholipids	Glycerophosphocholines			53.3	69.4	M+H, M+Na	C25H52NO7P	-1.02553	60530.6	57620.3	51298.4	6431.02	53335.2	2.79086e+06	1.13385e+06	112021	2083.24	111847	2018.95	326193	2725.49
9.62_547.3629n	548.37	9.61632	pos	PC(20:2(11Z,14Z)/0:0)	LMGP01050132	Lipids and lipid-like molecules	Glycerophospholipids	Glycerophosphocholines			53.3	71.5	M+H, M+Na	C28H54NO7P	-1.61053	8861.38	12281.6	12294.9	1737.5	9879.51	1.48377e+06	969694	32622.1	2499.66	32582.2	1490.64	179010	529.278
1.91_219.0506m/z	219.051	1.9097	neg	Shikimic acid	HMDB0003070	Organic oxygen compounds	Organooxygen compounds	Alcohols and polyols	**	C00493	53.2	69.4	M+FA-H	C7H10O5	-2.28497	252381	252931	267217	602095	577412	607011	691920	245221	4197.59	4153.43	4586.07	1825.86	4158.01
2.71_686.1419m/z	686.142	2.70972	neg	Dephospho-CoA	3689	Nucleosides, nucleotides, and analogues	Purine nucleotides	Purine ribonucleotides	**	C00882	53.2	75.7	M-H	C21H35N7O13P2S	0.435712	318450	248617	309328	340186	448330	484899	317453	552910	202093	239944	294536	58989.9	145429
4.40_273.1344m/z	273.134	4.40217	neg	2Z-Dodecenedioic acid	LMFA01170033	Lipids and lipid-like molecules	Fatty Acyls	Fatty Acids and Conjugates			53.2	68.4	M+FA-H	C12H20O4	0.118577	597722	604728	596656	447434	514536	542475	492658	1.02104e+06	535217	1.18851e+06	781751	508134	550075
4.41_498.2472m/z	498.247	4.41497	neg	PC(6:0/6:0)	LMGP01011229	Lipids and lipid-like molecules	Glycerophospholipids	Glycerophosphocholines			53.2	69.5	M+FA-H	C20H40NO8P	-0.291815	42968.7	41772.7	49310.7	53077.1	20903.3	19194.8	65006.4	70932	27867.6	79256.1	47431.8	48324.4	55886.5
4.79_238.1566n	221.153	4.78763	pos	(9R,13R)-1a,1b-dihomo-jasmonic acid	LMFA02010010	Lipids and lipid-like molecules	Fatty Acyls	Octadecanoids			53.2	70.5	M+H-H2O, M+H	C14H22O3	-1.4388	127353	124397	131291	224120	168983	206359	77107.1	46658.7	158984	66284.1	154844	90499	68439.3
5.71_327.2177m/z	327.218	5.7091	neg	11-hydroperoxy-12,13-epoxy-9-octadecenoic acid	LMFA02000106	Lipids and lipid-like molecules	Fatty Acyls	Octadecanoids			53.2	68.8	M-H	C18H32O5	-0.0510108	541049	459333	418647	659572	718402	912021	628391	449898	213246	674045	236113	353935	363075
5.73_355.2490m/z	355.249	5.72742	neg	13,14-dihydro-15(R)-Prostaglandin E1	45575	Unclassified	Unclassified	Unclassified			53.2	71.3	M-H	C20H36O5	0.130934	58810.6	56371	53556.5	47195.9	49336.1	53106.5	43182.8	60677	59953.5	46864	43182.7	34196.1	34606.1
5.79_250.1929n	251.2	5.79022	pos	Hiragonic acid	LMFA01030137	Lipids and lipid-like molecules	Fatty Acyls	Fatty Acids and Conjugates			53.2	70.3	M+H-H2O, M+H	C16H26O2	-1.38944	144767	144464	145757	131027	134358	120302	169341	264435	95251.5	230218	117419	160620	131803
6.10_357.0616m/z	357.062	6.10018	neg	PSOROMIC ACID	43642	Unclassified	Unclassified	Unclassified			53.2	69.3	M-H	C18H14O8	0.132403	1.16394e+06	1.03333e+06	892315	1.25528e+06	1.02584e+06	1.32316e+06	1.00237e+06	884280	1.00826e+06	966155	1.01864e+06	2.3544e+06	831590
7.06_476.2764m/z	476.276	7.05807	pos	LysoPE(0:0/18:3(9Z,12Z,15Z))	HMDB0011479	Lipids and lipid-like molecules	Glycerophospholipids	Glycerophosphoethanolamines			53.2	71.2	M+H	C23H42NO7P	-1.63207	194054	199725	199959	80383.2	82589.4	25544.7	287806	537863	231903	183913	222866	434551	64787.2
7.16_297.2418m/z	297.242	7.16395	pos	9S-hydroxy-10E,12E-octadecadienoic acid	35632	Unclassified	Unclassified	Unclassified			53.2	73.3	M+H	C18H32O3	-1.97911	51759.2	53379.1	49087.2	49025	70036.4	65199.2	64104.4	87019.1	24057.8	58342.9	26257.4	46545.3	36799.2
7.33_554.3099m/z	554.31	7.3327	neg	PC(14:0/2:0)	LMGP01010504	Lipids and lipid-like molecules	Glycerophospholipids	Glycerophosphocholines			53.2	73.1	M+FA-H	C24H48NO8P	-0.0330119	19653.7	24036.5	16521.7	23974.7	11522.7	14644	17527.6	22154.8	11358.2	45693.6	16282.9	15830.5	13855.2
7.71_312.2295n	313.237	7.71088	pos	γ- 9,10-DiHODE	36049	Unclassified	Unclassified	Unclassified			53.2	71	M+H, M+K	C18H32O4	-1.63833	246556	232968	235459	223403	336676	309298	325133	244652	73979.1	385021	117947	202373	244858
8.79_465.2849n	466.292	8.7906	pos	PE(17:1(9Z)/0:0)	LMGP02050008	Lipids and lipid-like molecules	Glycerophospholipids	Glycerophosphoethanolamines			53.2	72.5	M+H, M+Na	C22H44NO7P	-1.46256	71522.5	65324.4	70380.5	25871.6	88779.6	128003	284029	179374	5357.45	99892.3	4327.1	151723	18209.5
11.48_354.2763n	355.284	11.477	pos	2-Linoleoyl Glycerol	63032	Unclassified	Unclassified	Unclassified			53.1	72.6	M+H, M+Na	C21H38O4	-2.11539	155741	159129	190435	238391	331721	121232	270294	193348	91889.1	128751	104295	115863	173667
15.32_775.5953m/z	775.595	15.3242	neg	PE-Cer(d14:1(4E)/25:0)	LMSP03020013	Lipids and lipid-like molecules	Sphingolipids	Phosphosphingolipids			53.1	82.1	M+FA-H	C41H83N2O6P	-2.45029	7783.56	7419.63	5830.24	72279.4	9515.63	151277	9465.99	12264.2	8943.09	11391	12223.2	950235	7573.67
15.32_885.5501m/z	885.55	15.3242	neg	PI(18:0/20:4(5Z,8Z,11Z,14Z))	LMGP06010010	Lipids and lipid-like molecules	Glycerophospholipids	Glycerophosphoinositols			53.1	74.6	M-H	C47H83O13P	0.265458	78275.8	59828.4	54726.4	10780.7	117473	15051.8	104429	66035.4	62932.4	64399	93891.2	5.36684e+06	67387
3.68_248.1127m/z	248.113	3.67853	pos	Valinopine	73463	Unclassified	Unclassified	Unclassified			53.1	72.1	M+H	C10H17NO6	-0.717743	12676.8	13250.5	15461.4	6675.62	9603.43	6781.58	9528.19	14059.4	17999.8	16824.8	19882	22252.8	15545.5
4.12_245.1279m/z	245.128	4.11638	pos	Phenylalanylproline	HMDB0011177	Organic acids and derivatives	Carboxylic acids and derivatives	Amino acids, peptides, and analogues			53.1	71.1	M+H-H2O	C14H18N2O3	-2.29201	615218	636114	647711	769180	617082	580520	644240	612467	665346	684617	626500	665501	648556
6.70_326.2087n	327.216	6.69713	pos	Dinor-PGF2alpha	74977	Lipids and lipid-like molecules	Fatty Acyls	Eicosanoids			53.1	74.4	M+H, M+NH4	C18H30O5	-2.03465	9501.28	10821.8	8179.31	6125.9	8222.87	6246.24	5236	60012.1	1835.05	6333.1	1973.44	5049.17	2330.85
7.94_313.2384m/z	313.238	7.93618	neg	18-hydroxy-9S,10R-epoxy-stearic acid	LMFA02000004	Lipids and lipid-like molecules	Fatty Acyls	Octadecanoids			53.1	68.6	M-H	C18H34O4	0.0129589	1.33467e+06	1.28509e+06	1.50491e+06	2.43502e+06	2.29313e+06	2.57101e+06	2.23482e+06	1.25247e+06	367110	1.24115e+06	596696	1.53797e+06	1.59579e+06
8.25_330.3362m/z	330.336	8.25415	pos	N,N-dimethyl-Safingol	53956	Lipids and lipid-like molecules	Sphingolipids	Sphingoid bases			53.1	70.9	M+H	C20H43NO2	-1.48203	228845	212163	213773	239562	304640	144162	552288	121983	125094	180482	410766	152359	225265
8.83_552.3307m/z	552.331	8.8288	neg	PC(17:1(9Z)/0:0)	LMGP01050126	Lipids and lipid-like molecules	Glycerophospholipids	Glycerophosphocholines			53.1	67.8	M+FA-H	C25H50NO7P	-0.0408226	95230.9	80189.4	80679.9	405354	122135	130127	340034	318622	1105.1	187472	0.00308835	5102.17	10536.6
9.70_298.2736m/z	298.274	9.70105	pos	10Z,13Z-octadecadienoic acid	LMFA01030127	Lipids and lipid-like molecules	Fatty Acyls	Fatty Acids and Conjugates			53.1	70.5	M+NH4	C18H32O2	-1.50437	348370	350994	341460	316403	343242	228083	235897	259320	376616	308857	245266	274071	239127
0.62_309.1651m/z	309.165	0.622217	pos	1-[(5-Amino-5-carboxypentyl)amino]-1-deoxyfructose	HMDB0034879	Organic oxygen compounds	Organooxygen compounds	Carbohydrates and carbohydrate conjugates			53	69.4	M+H	C12H24N2O7	-1.71035	2.27499e+06	2.59523e+06	2.07848e+06	2.29186e+06	2.54007e+06	3.75109e+06	1.72877e+06	2.70362e+06	1.98487e+06	2.68541e+06	2.41045e+06	2.77719e+06	2.80736e+06
0.77_150.0581m/z	150.058	0.7673	pos	L-Methionine	26	Organic acids and derivatives	Carboxylic acids and derivatives	Amino acids, peptides, and analogues	**	C00073	53	75.2	M+H	C5H11NO2S	-1.22085	148805	160798	139219	53345.5	115854	234072	160063	189059	202352	106030	146173	198635	166245
1.10_167.0201m/z	167.02	1.10118	neg	Uric acid	HMDB0000289	Organoheterocyclic compounds	Imidazopyrimidines	Purines and purine derivatives	***	C00366	53	78	M-H	C5H4N4O3	-5.47088	47116.1	41242.4	47223.1	68912.4	41639.1	37886.7	53487.4	68607.4	50009.3	35283.1	35879.8	34047.3	36219.2
10.40_507.2724m/z	507.272	10.3971	neg	LysoPA(20:2(11Z,14Z)/0:0)	HMDB0114758	Lipids and lipid-like molecules	Glycerophospholipids	Glycerophosphates			53	67.5	M+FA-H	C23H43O7P	-0.883765	5.013e+06	5.00677e+06	4.42441e+06	2.5276e+06	5.08702e+06	5.32465e+06	2.71606e+06	1.95813e+07	3.93611e+06	2.2105e+06	4.78948e+06	2.79332e+06	3.68314e+06
11.04_714.5055m/z	714.506	11.0382	pos	PA(18:2(9Z,12Z)/18:2(9Z,12Z))	LMGP10010957	Lipids and lipid-like molecules	Glycerophospholipids	Glycerophosphates			53	83.9	M+NH4	C39H69O8P	-1.86878	338775	363660	369039	314145	294665	279518	327721	403727	221145	243261	240914	243676	295847
13.18_292.2760n	310.31	13.184	pos	9R,10S-Epoxy-3Z,6Z-eicosadiene	98299	Lipids and lipid-like molecules	Fatty Acyls	Oxygenated hydrocarbons			53	70.3	M+H, M+NH4	C20H36O	-2.01188	4.94392e+06	5.04641e+06	4.5796e+06	5.13532e+06	4.46989e+06	4.09402e+06	3.83714e+06	4.84835e+06	5.30273e+06	4.90029e+06	3.08295e+06	3.6962e+06	5.03252e+06
3.53_527.2515m/z	527.251	3.52852	neg	Canavalioside	HMDB0036317	Lipids and lipid-like molecules	Prenol lipids	Terpene glycosides			53	73.4	M-H2O-H	C26H42O12	3.13534	42519	44828	46861.7	69907.7	29981.6	36925.8	59272.3	24868.7	43882.5	1706.28	54245.8	60916.2	57325.5
3.76_1099.5127m/z	1099.51	3.76397	neg	Tragopogonsaponin D	HMDB0037915	Lipids and lipid-like molecules	Prenol lipids	Terpene glycosides			53	77.4	M-H2O-H	C57H82O22	0.685198	10769.6	14647.7	15708.4	2163.89	146778	156903	3026.24	104628	0.00308835	0.00308835	0.00308835	0.00308835	0.00308835
5.91_290.1877n	291.195	5.91455	pos	Isanolic acid	LMFA02000200	Lipids and lipid-like molecules	Fatty Acyls	Octadecanoids			53	71.3	M+H-H2O, M+H	C18H26O3	-1.67169	80969.2	80949.2	81420.2	62054	53142.7	65335	34645.1	523601	20246	63218.9	23049.7	26692.1	9502.33
7.82_286.3100m/z	286.31	7.81693	pos	Oleyl alcohol	LMFA05000684	Lipids and lipid-like molecules	Fatty Acyls	Fatty alcohols			53	69.5	M+NH4	C18H36O	-1.60619	160414	149187	153884	165527	156243	150045	147744	151078	153774	142563	152841	168862	138941
8.36_135.1167m/z	135.117	8.35907	pos	1-Methyl-2-propylbenzene	88576	Benzenoids	Benzene and substituted derivatives	Phenylpropanes			53	67.4	M+H	C10H14	-0.625697	29267.7	29670.5	29333.6	31317	20711.3	12498	14789	90739	131876	19297.6	11103.5	19059.7	34729
10.68_434.2427n	417.239	10.6784	pos	LPA(18:2(9Z,12Z)/0:0)	59312	Lipids and lipid-like molecules	Glycerophospholipids	Glycerophosphates			52.9	68.6	M+H-H2O, M+NH4, M+K, M+Na, M+H	C21H39O7P	-1.57008	3.47159e+07	3.61036e+07	3.58634e+07	4.8926e+07	5.23317e+07	2.54188e+07	4.60139e+07	6.09097e+07	2.21777e+07	2.36577e+07	2.75799e+07	2.57184e+07	3.17359e+07
11.05_811.5345n	812.542	11.0543	pos	P-IsoPGJ2-PC	LMGP20010044	Lipids and lipid-like molecules	Glycerophospholipids	Oxidized glycerophospholipids			52.9	80	M+H, M+Na	C44H78NO10P	-2.3046	1.47024e+06	1.54589e+06	1.4674e+06	900216	406127	791921	1.81311e+06	1.1067e+06	2.6927e+06	2.63134e+06	1.30134e+06	2.43666e+06	995673
14.16_673.4964m/z	673.496	14.1625	pos	1-(8-[5]-ladderane-octanyl)-2-(8-[3]-ladderane-octanyl)-sn-glycerol	LMGL02030030	Unclassified	Unclassified	Unclassified			52.9	84.7	M+K	C43H70O3	1.21726	877296	758071	795519	1.04429e+06	619098	463517	882544	1.13712e+06	892796	909569	971724	1.04703e+06	694069
4.27_580.2049m/z	580.205	4.27103	neg	6-[5-(2-{[2-(3,4-dimethoxyphenyl)ethyl]-C-hydroxycarbonimidoyl}ethyl)-2-methoxyphenoxy]-3,4,5-trihydroxyoxane-2-carboxylic acid	HMDB0135509	Benzenoids	Benzene and substituted derivatives	Methoxybenzenes			52.9	71.1	M+FA-H	C26H33NO11	2.54986	166246	210263	160513	173442	134115	178853	148194	124862	169534	192013	194857	342672	268115
9.12_566.3464m/z	566.346	9.12432	neg	PC(0:0/18:1(9Z))	LMGP01050082	Lipids and lipid-like molecules	Glycerophospholipids	Glycerophosphocholines			52.9	65.8	M+FA-H	C26H52NO7P	0.025451	117885	122231	118536	1.48403e+06	155800	190534	1.30826e+06	852011	563.552	107626	0.00308835	138391	433.623
9.13_570.2797n	553.276	9.12845	pos	PI(16:1(9Z)/0:0)	LMGP06050009	Lipids and lipid-like molecules	Glycerophospholipids	Glycerophosphoinositols			52.9	73.9	M+H-H2O, M+H, M+Na	C25H47O12P	-1.46663	127586	134882	147490	264532	433689	16345.8	353232	341277	33524.7	13598.8	28074	29829.2	10941.4
1.10_442.0171m/z	442.017	1.10118	neg	Guanosine 5′-diphosphate (GDP)	43385	Unclassified	Unclassified	Unclassified			52.8	76.7	M-H	C10H15N5O11P2	0.00171687	64405	49290.3	51102.6	57982.4	48156.5	49326.1	48612.9	39197.2	54327.9	66538.7	41044.9	123539	29262.3
1.12_260.1006n	241.083	1.12125	neg	Oxypinnatanine	HMDB0029403	Organic acids and derivatives	Carboxylic acids and derivatives	Amino acids, peptides, and analogues			52.8	70	M-H2O-H, M-H	C10H16N2O6	-0.83977	202454	208438	204791	185674	165094	194463	181483	169625	202757	243649	218355	272468	212063
12.63_537.3778m/z	537.378	12.6334	pos	Cyclopassifloic acid A	91129	Lipids and lipid-like molecules	Steroids and steroid derivatives	Cycloartanols and derivatives			52.8	73.4	M+H	C31H52O7	-1.45348	229955	237448	241635	168985	163877	118129	175913	453469	164096	362048	309876	336718	174300
2.81_276.1703m/z	276.17	2.81318	pos	5-Hydroxyprimaquine	2080	Unclassified	Unclassified	Unclassified			52.8	68.4	M+H	C15H21N3O2	-1.17277	627740	624587	607904	776085	512979	529587	613656	552398	614000	644653	665811	599217	688374
6.00_445.1140m/z	445.114	6.00298	neg	Kaempferide 3-rhamnoside	LMPK12112037	Lipids and lipid-like molecules	Prenol lipids	Triterpenoids			52.8	67.3	M-H	C22H22O10	-0.0722516	54503.9	52860.7	71664.6	66469.8	45577	70276.7	58629.6	60269.6	60665.3	55016.8	66533.4	749035	58494.4
6.19_283.1915m/z	283.191	6.19372	neg	Calamendiol	HMDB0034673	Lipids and lipid-like molecules	Prenol lipids	Sesquiterpenoids			52.8	67.3	M+FA-H	C15H26O2	0.0646375	51266	46240.9	46593.3	38643.3	81712.7	71960.7	30512.8	85761.1	84914.3	45094.7	51901.3	16935.5	16527.8
6.75_311.2226m/z	311.223	6.75445	neg	9,10,18-trihydroxy-12Z-octadecenoic acid	LMFA02000317	Lipids and lipid-like molecules	Fatty Acyls	Octadecanoids			52.8	67.3	M-H2O-H	C18H34O5	-0.419939	8.75354e+06	9.80357e+06	9.98758e+06	9.12548e+06	7.9925e+06	9.91171e+06	9.95693e+06	1.42898e+07	5.72886e+06	1.21524e+07	7.53638e+06	7.51659e+06	6.33717e+06
6.80_534.3172m/z	534.317	6.80443	pos	PS(O-18:0/0:0)	LMGP03060002	Lipids and lipid-like molecules	Glycerophospholipids	Glycerophosphoserines			52.8	71.9	M+Na	C24H50NO8P	1.11056	66800.8	59014.9	57769.6	38897.9	21720.7	15980.1	52525.7	296951	66419.9	87750.2	44262.1	64082.8	23206.9
7.27_243.1599m/z	243.16	7.2747	neg	1,11-Undecanedicarboxylic acid	6622	Lipids and lipid-like molecules	Fatty Acyls	Fatty acids and conjugates			52.8	74.8	M-H	C13H24O4	-1.28369	11608.1	15935.6	17695	6057.09	10793.7	5128.11	6233.6	3451.77	8786.33	6776.96	12955.1	181386	21124.6
8.09_326.2094n	307.192	8.08872	neg	16-E1t-PhytoP	LMFA02030051	Lipids and lipid-like molecules	Fatty Acyls	Octadecanoids			52.8	67.3	M-H2O-H, M-H	C18H30O5	0.118236	374586	405772	285247	266501	501352	649237	237570	101145	28309.2	432102	147676	572199	656436
8.70_709.2528m/z	709.253	8.69728	neg	6-{4-[3-(3,7-dimethylocta-2,6-dien-1-yl)-5-hydroxy-8,8-dimethyl-4-oxo-4H,8H-pyrano[3,2-g]chromen-2-yl]-3-hydroxyphenoxy}-3,4,5-trihydroxyoxane-2-carboxylic acid	HMDB0129842	Phenylpropanoids and polyketides	Flavonoids	Flavonoid glycosides			52.8	74.8	M+FA-H	C36H40O12	3.88257	344529	284361	240834	419177	291415	196049	843484	732487	0.00308835	357598	0.00308835	9448.4	8216.51
1.10_323.0285m/z	323.029	1.10118	neg	Uridine monophosphate (UMP)	3453	Unclassified	Unclassified	Unclassified			52.7	67	M-H	C9H13N2O9P	-0.162363	67214.6	50776.6	66901.6	64752.4	55243.5	69826.9	50031.8	65051	57547.9	39732	56000.6	62002.2	48083.1
11.28_431.3148m/z	431.315	11.2843	pos	2,22-Dideoxy-3-dehydroecdysone	64607	Unclassified	Unclassified	Unclassified			52.7	74.2	M+H	C27H42O4	-1.77747	32603.4	33660.7	35883.5	29271.3	24415.3	11707.8	21639.2	22672.1	42808.1	57928.3	48431.3	62204.7	45153.6
12.17_331.2835m/z	331.283	12.1692	pos	1-Monopalmitin	24076	Lipids and lipid-like molecules	Glycerolipids	Monoradylglycerols			52.7	77.2	M+H	C19H38O4	-2.51958	29424.3	32989.5	41204.4	43171.5	45691.8	19301.8	41768.2	37874.5	20800.6	28638	18368	22409.9	28492.4
5.94_327.2177m/z	327.218	5.93807	neg	ent-16-F1t-PhytoP	LMFA02030010	Lipids and lipid-like molecules	Fatty Acyls	Octadecanoids			52.7	66.4	M-H	C18H32O5	0.0398957	3.03033e+06	3.03807e+06	2.96028e+06	3.72498e+06	3.24216e+06	4.59006e+06	2.97879e+06	4.80222e+06	1.79376e+06	3.54217e+06	1.64269e+06	2.53891e+06	2.3571e+06
1.13_123.0441m/z	123.044	1.1286	pos	Salicylaldehyde	66352	Organic oxygen compounds	Organooxygen compounds	Carbonyl compounds	**	C06202	52.6	64.7	M+H	C7H6O2	0.411	161235	175924	165011	215324	154533	166746	194380	140290	254263	135894	154925	139190	160658
1.13_267.0963n	268.104	1.1286	pos	Adenosine	86	Nucleosides, nucleotides, and analogues	Purine nucleosides	Unclassified	**	C00212	52.6	77.4	M+H, M+Na	C10H13N5O4	-1.71065	5.27661e+06	5.81631e+06	5.41661e+06	6.05598e+06	7.9597e+06	4.31008e+06	5.64323e+06	9.11077e+06	8.44911e+06	1.59255e+06	4.60123e+06	3.22168e+06	2.96727e+06
1.35_228.1704m/z	228.17	1.34987	pos	Valyl-Lysine	HMDB0029132	Organic acids and derivatives	Carboxylic acids and derivatives	Amino acids, peptides, and analogues			52.6	67.6	M+H-H2O	C11H23N3O3	-1.0869	252868	262064	258182	317319	238618	306099	246550	226956	251774	278986	273266	272039	288079
10.43_671.2135m/z	671.214	10.4251	neg	6-{2-[5-(2,4-dihydroxyphenyl)-6-(5-hydroxy-2,2-dimethyl-2H-chromene-6-carbonyl)-3-methylcyclohex-2-en-1-yl]-3-hydroxyphenoxy}-3,4,5-trihydroxyoxane-2-carboxylic acid	HMDB0126403	Phenylpropanoids and polyketides	Linear 1,3-diarylpropanoids	Chalcones and dihydrochalcones			52.6	74.8	M-H2O-H	C37H38O13	0.17026	604533	631703	577820	951691	1.60903e+06	1.23079e+06	1.44227e+06	1.06364e+06	56456.7	102335	68907.3	54224.9	65570.1
10.70_478.2066n	479.214	10.6999	pos	Kanokoside B	71685	Lipids and lipid-like molecules	Prenol lipids	Terpene glycosides			52.6	71.1	M+H, M+Na	C21H34O12	3.23879	2.21566e+06	2.29656e+06	2.2604e+06	2.91361e+06	2.91981e+06	1.90087e+06	2.67548e+06	3.22176e+06	1.59488e+06	1.72025e+06	1.88733e+06	1.83174e+06	2.17868e+06
3.82_225.1363n	226.144	3.82338	pos	Terbutaline	2762	Benzenoids	Phenols	Benzenediols		C07129	52.6	69.9	M+H, M+Na	C12H19NO3	-0.878818	25301.9	22358.3	25953.8	40530.7	43214.2	36622.8	23175	37495.1	14091.2	15223	15481.3	12954.3	6085.67
4.19_345.2282m/z	345.228	4.19373	neg	9,10-dihydroxy-13-hydroperoxy-11-octadecenoic acid	LMFA02000160	Lipids and lipid-like molecules	Fatty Acyls	Octadecanoids			52.6	67.6	M-H	C18H34O6	-0.238997	295633	312662	311283	292646	310317	362883	302683	580197	470796	251914	260081	171739	160023
4.95_218.1303n	219.138	4.95468	pos	5,7,9,11,13-tetradecapentaenoic acid	34922	Lipids and lipid-like molecules	Fatty Acyls	Fatty Acids and Conjugates			52.6	68.5	M+H-H2O, M+H	C14H18O2	-1.73796	24585.8	23402.4	22527.4	71436	37812.7	41425.2	16400	11945.9	23586.8	5372.72	19266	10255.7	4146.21
6.40_593.3326m/z	593.333	6.39763	pos	Debromoaplysiatoxin	66295	Unclassified	Unclassified	Unclassified			52.6	72.6	M+H	C32H48O10	0.951334	14914.5	14975.8	16857.3	18586	32373.9	35466.7	13003.5	44268.8	3145.87	6417.41	5313.38	7010.37	504.465
6.97_230.2474m/z	230.247	6.97088	pos	Xestoaminol C	53933	Lipids and lipid-like molecules	Sphingolipids	Sphingoid bases			52.6	67.2	M+H	C14H31NO	-1.71397	1.57037e+06	1.27543e+06	1.40872e+06	1.76559e+06	1.50542e+06	1.1694e+06	1.5542e+06	1.39193e+06	1.5219e+06	1.18921e+06	1.60161e+06	1.6475e+06	1.48674e+06
7.63_432.2373m/z	432.237	7.62928	pos	Clausarinol	HMDB0041407	Phenylpropanoids and polyketides	Coumarins and derivatives	Pyranocoumarins			52.6	69.8	M+NH4	C24H30O6	-1.82574	1.5491e+06	1.66481e+06	1.80322e+06	1.89684e+06	1.49846e+06	1.9188e+06	1.41519e+06	1.57812e+06	1.53302e+06	1.48577e+06	1.56247e+06	1.50358e+06	1.33441e+06
8.48_293.2123m/z	293.212	8.48338	neg	9(S)-HOTrE	36030	Unclassified	Unclassified	Unclassified			52.6	68.8	M-H	C18H30O3	0.34047	26643	30169.5	30859.1	18383.7	38517.5	37831.8	23671.6	14009.8	6503.9	37743.4	21225.4	37559.9	63508.8
9.81_280.2631m/z	280.263	9.8068	pos	4E,14Z-Sphingadiene	LMSP01080002	Lipids and lipid-like molecules	Sphingolipids	Sphingoid bases			52.6	68.1	M+H-H2O	C18H35NO2	-1.34951	171575	173100	173042	142163	194081	109502	104887	118161	198074	130036	128163	143956	108040
1.09_348.0698m/z	348.07	1.09433	pos	Adenosine 3'-monophosphate	63401	Nucleosides, nucleotides, and analogues	Ribonucleoside 3'-phosphates	Unclassified	**	C01367	52.5	68	M+H	C10H14N5O7P	-1.51795	840465	877804	820503	1.06329e+06	1.15071e+06	893851	841546	935806	544331	753396	872815	872641	884771
15.15_727.5594n	772.558	15.1491	neg	Cerebroside B	HMDB0035990	Lipids and lipid-like molecules	Sphingolipids	Glycosphingolipids			52.5	64.3	M-H, M+FA-H	C41H77NO9	-0.582418	2.1385e+07	2.15855e+07	2.03219e+07	2.92037e+07	2.96663e+07	3.75565e+07	2.55581e+07	2.74276e+07	2.2524e+07	2.57839e+07	2.51389e+07	4.36583e+07	2.64797e+07
2.48_218.1265n	219.134	2.47577	pos	Serinyl-Isoleucine	85935	Organic acids and derivatives	Carboxylic acids and derivatives	Amino acids, peptides, and analogues			52.5	66.6	M+H, M+Na	C9H18N2O4	-0.878197	181335	180867	185691	74967.8	200368	127951	268056	205488	198796	37026.5	191037	188463	193414
3.93_270.1212n	293.11	3.92672	pos	Hypoglycin B	66881	Organic acids and derivatives	Carboxylic acids and derivatives	Amino acids, peptides, and analogues		C08280	52.5	70.4	M+H, M+Na	C12H18N2O5	-1.49879	82235.4	86813.1	87080.6	68862.3	63063	46370.2	79016.1	79910.1	90202.3	94276.6	109820	97627.1	104000
8.05_322.2503n	305.247	8.04837	pos	15-HETrE	LMFA03050026	Lipids and lipid-like molecules	Fatty Acyls	Eicosanoids			52.5	67.1	M+H-H2O, M+H	C20H34O3	-1.40688	277664	273789	285089	305122	194753	537341	172855	157308	193589	441687	158632	226381	319226
11.35_832.5084m/z	832.508	11.3483	pos	PECPC	LMGP20010048	Lipids and lipid-like molecules	Glycerophospholipids	Oxidized glycerophospholipids			52.4	70	M+Na	C44H76NO10P	-1.88381	116752	128691	137806	80539.7	17288.9	14798.1	147938	98145.2	199872	288475	65973.3	202484	43048.9
11.73_455.2138m/z	455.214	11.7307	pos	3-O-(alpha-L-arabinopyranosyl-(1->6)-beta-D-glucopyranosyl) butyl 3S-hydroxybutanoate	96942	Lipids and lipid-like molecules	Fatty Acyls	Acyltrehaloses			52.4	72	M+H	C19H34O12	3.29254	765541	809775	825465	1.23238e+06	1.30388e+06	497397	1.17084e+06	848425	435070	616627	556667	588347	636755
2.79_219.1338m/z	219.134	2.79242	pos	N2-(D-1-Carboxyethyl)-L-lysine	63467	Unclassified	Unclassified	Unclassified			52.4	65.6	M+H	C9H18N2O4	-0.73337	17493.1	19865.8	19515.4	13887	29490.2	7620.34	27921.6	50992.9	10890.9	10456.5	17380.4	21320.3	11704.6
8.29_307.1916m/z	307.192	8.29497	neg	16-epi-16-E1t-PhytoP	LMFA02030052	Lipids and lipid-like molecules	Fatty Acyls	Octadecanoids			52.4	66.6	M-H2O-H	C18H30O5	0.282973	43769.5	47333	44171.6	35311	66766.3	98799.6	25864.4	14417.3	5985.95	53716.4	36062	87955.5	72380.1
0.65_174.1108n	173.104	0.645533	neg	D-Arginine	HMDB0003416	Organic acids and derivatives	Carboxylic acids and derivatives	Amino acids, peptides, and analogues	**	C00792	52.3	74.3	M-H, 2M-H	C6H14N4O2	-4.78962	359970	343850	461609	311909	444209	414669	386402	639272	425497	318901	352656	292132	346687
3.12_159.0915m/z	159.092	3.11688	pos	Nicotyrine	68165	Unclassified	Unclassified	Unclassified			52.3	66.1	M+H	C10H10N2	-1.00658	94151.6	124994	104729	115512	92823.4	106558	123586	98463.7	165168	81592	118595	68492.6	120550
3.51_334.1394m/z	334.139	3.51288	pos	Glutamyltryptophan	HMDB0028830	Organic acids and derivatives	Carboxylic acids and derivatives	Amino acids, peptides, and analogues	***		52.3	64.8	M+H	C16H19N3O5	-0.917223	111462	109282	118186	177382	63896.9	181381	118020	63496.6	122244	103560	98223.4	73192.9	139649
4.21_575.2470m/z	575.247	4.20655	neg	PI(13:0/0:0)	LMGP06050001	Lipids and lipid-like molecules	Glycerophospholipids	Glycerophosphoinositols			52.3	68	M+FA-H	C22H43O12P	-0.724234	33429.5	39185.3	30759.3	43535.3	34547.1	41918.5	33882.5	27106.6	29605.9	38211	39881.8	49783.3	48140.9
4.60_275.1501m/z	275.15	4.59893	neg	Talaromycin A	HMDB0030143	Organic oxygen compounds	Organooxygen compounds	Ethers			52.3	63.1	M+FA-H	C12H22O4	0.494801	45399.6	43978.7	46514.9	27122.5	31969.4	33640.8	31949.7	78263.3	69602.7	90153.1	65162.9	48308.6	47271.9
7.25_175.0962m/z	175.096	7.24743	pos	Suberic acid	4243	Lipids and lipid-like molecules	Fatty Acyls	Fatty acids and conjugates		C08278	52.3	67.1	M+H	C8H14O4	-1.4034	53832.7	50392.6	43027.8	75946.6	62427.2	78674.4	43050.3	27016.3	13393.3	72177.8	21033.6	33771.1	44509.9
8.32_286.3101m/z	286.31	8.31757	pos	Spisulosine	53932	Lipids and lipid-like molecules	Sphingolipids	Sphingoid bases			52.3	68.3	M+H	C18H39NO	-1.34723	24708	24962.2	25160.7	28633.5	56293.3	16080.3	78062.9	22760.5	9870.63	21892.8	42991.4	17689.8	27143
0.75_130.0862m/z	130.086	0.750283	pos	L-Pipecolic acid	63100	Organic acids and derivatives	Carboxylic acids and derivatives	Amino acids, peptides, and analogues	**	C00408	52.2	62.8	M+H	C6H11NO2	-0.147528	432552	432387	440318	459752	504557	553216	564815	575799	373884	366869	382074	442760	385395
11.04_293.2469m/z	293.247	11.0382	pos	Methyl linolenate	44776	Unclassified	Unclassified	Unclassified			52.2	65.9	M+H	C19H32O2	-2.00949	509321	555354	522415	568741	556303	324647	571873	481126	627670	459040	588160	603185	556416
2.48_302.1358m/z	302.136	2.47962	neg	N5-Acetyl-N2-gamma-L-glutamyl-L-ornithine	HMDB0039423	Organic acids and derivatives	Carboxylic acids and derivatives	Amino acids, peptides, and analogues			52.2	65	M-H	C12H21N3O6	0.255532	252116	270932	240330	263818	127745	149319	242108	243191	338017	275523	351346	367474	463151
2.97_304.1764m/z	304.176	2.96665	pos	Phenylalanyl-Arginine	HMDB0028989	Organic acids and derivatives	Carboxylic acids and derivatives	Amino acids, peptides, and analogues			52.2	66.3	M+H-H2O	C15H23N5O3	-1.16729	1.02502e+06	985560	1.04712e+06	1.05021e+06	988135	529943	994095	1.39245e+06	1.32567e+06	1.28161e+06	1.21173e+06	1.19975e+06	1.17343e+06
6.00_329.2333m/z	329.233	6.00298	neg	9,10,13-TriHOME	HMDB0004710	Lipids and lipid-like molecules	Fatty Acyls	Fatty acids and conjugates		C14835	52.2	64.6	M-H	C18H34O5	-0.126951	708891	710513	881030	1.14863e+06	966871	1.47576e+06	953634	684811	160914	891271	243545	472942	556609
6.15_401.0877m/z	401.088	6.1545	neg	5,7-dihydroxy-2-(4-hydroxyphenyl)-8-(3,4,5-trihydroxyoxan-2-yl)-4H-chromen-4-one	HMDB0127225	Phenylpropanoids and polyketides	Flavonoids	Flavonoid glycosides			52.2	65.3	M-H	C20H18O9	-0.339688	979011	1.00637e+06	1.10667e+06	1.17049e+06	1.25493e+06	1.07216e+06	1.0507e+06	777847	1.11732e+06	883327	1.01649e+06	7.48096e+06	852682
6.56_134.1094n	135.117	6.55702	pos	p-Mentha-1,3,8-triene	91996	Lipids and lipid-like molecules	Prenol lipids	Monoterpenoids			52.2	64.2	M+H, M+Na	C10H14	-0.983325	39965.1	42563.2	42496.6	51670.7	53357.6	68039.9	44810.1	41276.3	16580.8	60161.8	19721.3	30869.8	40756.1
6.83_271.2740m/z	271.274	6.82517	pos	Palmitoleamide	LMFA08010010	Lipids and lipid-like molecules	Fatty Acyls	Fatty amides			52.2	69.7	M+NH4	C16H31NO	-1.58063	16094.8	15609.8	14636.5	2102.84	2172.51	2234.3	5462.96	2885.94	3155.68	5778.64	3677.53	1649.92	51212.6
10.34_832.5684m/z	832.568	10.3384	pos	P-IsoPGF2-PC	LMGP20010046	Lipids and lipid-like molecules	Glycerophospholipids	Oxidized glycerophospholipids			52.1	70.5	M+H	C44H82NO11P	-1.68222	217250	220148	220071	16893.2	61513.1	30747.2	342796	406222	210227	726638	86253	827565	65983
11.18_665.2923m/z	665.292	11.1842	neg	Pefloxacin	HMDB0014630	Organoheterocyclic compounds	Quinolines and derivatives	Quinoline carboxylic acids			52.1	71.9	2M-H	C17H20FN3O3	2.79214	234874	228793	258424	335903	688597	372264	572644	465088	35948.1	20858.5	43328.6	2724.94	27172.6
12.53_714.5056m/z	714.506	12.5274	pos	PA(18:0/18:4(6Z,9Z,12Z,15Z))	LMGP10010886	Lipids and lipid-like molecules	Glycerophospholipids	Glycerophosphates			52.1	66.2	M+NH4	C39H69O8P	-1.75473	1.25776e+06	1.23142e+06	1.50115e+06	811689	702127	1.84066e+06	1.44135e+06	1.21859e+06	942745	1.05828e+06	1.24481e+06	1.53344e+06	1.44689e+06
12.81_423.1456m/z	423.146	12.814	neg	1-hydroxy-2-{9-[(3-methylbut-2-enoyl)oxy]-2-oxo-2H,8H,9H-furo[2,3-h]chromen-8-yl}propan-2-yl 3-methylbut-2-enoate	HMDB0128914	Phenylpropanoids and polyketides	Coumarins and derivatives	Furanocoumarins			52.1	65.2	M-H2O-H	C24H26O8	1.55454	220403	202864	195364	17844.5	257732	25889.2	185290	246659	162508	268246	240224	18301.6	273038
3.38_175.0603m/z	175.06	3.37505	neg	3-Hydroxy-2-methylglutarate	HMDB0029169	Lipids and lipid-like molecules	Fatty Acyls	Fatty acids and conjugates			52.1	66.5	M-H	C7H12O5	-4.99232	418746	409050	383057	484469	426509	453791	508458	265207	206116	174948	210804	348695	343902
3.68_261.1231m/z	261.123	3.67853	pos	Phenylalanyl-Hydroxyproline	HMDB0028996	Organic acids and derivatives	Carboxylic acids and derivatives	Amino acids, peptides, and analogues			52.1	63.9	M+H-H2O	C14H18N2O4	-0.841263	1.24477e+06	1.31816e+06	1.36576e+06	1.50891e+06	1.25577e+06	1.17093e+06	1.34999e+06	1.22103e+06	1.28791e+06	1.37946e+06	1.24954e+06	1.38232e+06	1.30432e+06
6.66_612.3154m/z	612.315	6.6643	neg	PG-PE	LMGP20020031	Lipids and lipid-like molecules	Glycerophospholipids	Oxidized glycerophospholipids			52.1	64.7	M+FA-H	C26H50NO10P	-0.123573	54433.1	68350.6	63742.2	14483	1490.66	2699.09	15396.4	74699.2	36680.2	120089	123064	29140.4	27022.6
6.91_273.2661n	274.273	6.90968	pos	C16 Sphinganine	41556	Lipids and lipid-like molecules	Sphingolipids	Sphingoid bases			52.1	66	M+H, M+Na	C16H35NO2	-2.36895	2.39126e+07	2.07873e+07	2.05804e+07	2.19125e+07	2.61028e+07	1.71986e+07	2.06188e+07	1.92047e+07	2.39108e+07	1.81975e+07	2.03476e+07	2.12403e+07	1.92101e+07
7.80_506.2639n	507.271	7.79568	pos	PG(18:3(9Z,12Z,15Z)/0:0)	80020	Lipids and lipid-like molecules	Glycerophospholipids	Glycerophosphoglycerols			52.1	69.3	M+H-H2O, M+H	C24H43O9P	-1.12096	36663.1	34381.7	37123.5	18209	15616.4	4061.65	43598.3	84332.6	33694.2	22288.7	41619.7	90529.3	17806.3
8.17_135.0802m/z	135.08	8.1714	pos	2,5-Dimethylbenzaldehyde	265044	Benzenoids	Benzene and substituted derivatives	Benzoyl derivatives			52.1	65.5	M+H	C9H10O	-1.65245	20501.5	21093.1	18990.9	19294.5	13969.9	15875.9	12798.2	10884.7	16614.2	14474.4	11387.1	13546.9	10356.3
8.52_438.2624m/z	438.262	8.52478	neg	PE(15:0/0:0)	LMGP02050031	Lipids and lipid-like molecules	Glycerophospholipids	Glycerophosphoethanolamines			52.1	63	M-H	C20H42NO7P	-0.577588	376180	390832	450885	1.07394e+06	735289	674919	927186	608189	40709.7	555563	20915.3	105352	103187
12.70_296.2944m/z	296.294	12.6974	pos	2-Pentadecylfuran	HMDB0033609	Organoheterocyclic compounds	Heteroaromatic compounds	Unclassified			52	65.6	M+NH4	C19H34O	-1.5207	169046	179147	185268	180872	172727	157427	153003	149853	195963	183298	117362	149839	132981
2.99_116.0707m/z	116.071	2.9852	pos	1-AMINOCYCLOBUTANE CARBOXYLIC ACID	44305	Unclassified	Unclassified	Unclassified			52	67.3	M+H	C5H9NO2	1.05659	40350.3	48372	46243.8	34649.7	45202.5	36028.7	47536.1	52682.6	45301.8	34330	41773.9	49912.5	42903.4
3.18_181.0498m/z	181.05	3.17727	neg	Hydroxyphenyllactic acid	34515	Phenylpropanoids and polyketides	Phenylpropanoic acids	Unclassified		C03672	52	71.2	M-H	C9H10O4	-4.37842	3791.14	3366.76	3577.81	4883.63	6360.29	7680.06	5349.98	5761.26	4676.53	1918.25	2287.86	1658.96	2396.26
7.80_547.2638m/z	547.264	7.79568	pos	PG-PA	LMGP20070016	Lipids and lipid-like molecules	Glycerophospholipids	Oxidized glycerophospholipids			52	67.9	M+Na	C24H45O10P	-0.943801	17098	17282.5	20456.5	7906.65	7847.18	1741	21468.9	41632.3	14481.4	10519.1	20340	46241.9	9905.42
8.28_517.3163n	518.324	8.2754	pos	PC(18:3(6Z,9Z,12Z)/0:0)	76570	Lipids and lipid-like molecules	Glycerophospholipids	Glycerophosphocholines			52	65.4	M+H, M+Na	C26H48NO7P	-0.990722	342592	357269	335999	109264	445076	375709	985203	1.68074e+06	14542.9	435106	8585.93	558365	40968.1
0.72_360.1494m/z	360.149	0.716233	pos	Trehalulose	HMDB0039727	Organic oxygen compounds	Organooxygen compounds	Carbohydrates and carbohydrate conjugates	***		51.9	65.3	M+NH4	C12H22O11	-1.74512	2.14074e+06	1.9636e+06	2.1838e+06	2.27134e+06	2.16627e+06	3.28576e+06	2.31056e+06	1.38271e+06	2.25682e+06	2.67452e+06	2.24001e+06	2.03496e+06	2.58555e+06
1.13_135.0685n	136.076	1.1286	pos	PHENACYLAMINE	44663	Organic oxygen compounds	Organooxygen compounds	Carbonyl compounds			51.9	61.8	M+H-H2O, M+H	C8H9NO	0.967675	687970	742189	692648	892595	671244	672776	782115	605038	1.03571e+06	555006	656651	583519	653666
12.07_240.2317m/z	240.232	12.0706	pos	Humulol	HMDB0038213	Lipids and lipid-like molecules	Prenol lipids	Sesquiterpenoids			51.9	70.6	M+NH4	C15H26O	-2.20908	703582	616600	555602	601859	612464	593071	562394	587468	683652	718356	478503	495955	465131
3.70_773.3469m/z	773.347	3.6997	neg	Hordatine A glucoside	HMDB0030462	Phenylpropanoids and polyketides	2-arylbenzofuran flavonoids	Unclassified			51.9	63.6	M+FA-H	C34H48N8O10	-0.845934	127476	124456	136979	191910	139201	181205	167519	130988	108996	104250	92607.9	122841	101607
4.71_328.2249n	327.218	4.7088	neg	16-F1t-PhytoP	LMFA02030019	Lipids and lipid-like molecules	Fatty Acyls	Octadecanoids			51.9	62.5	M-H, 2M-H, M-H2O-H	C18H32O5	-0.361754	2.16195e+06	1.45779e+06	1.86087e+06	1.72682e+06	2.1457e+06	2.87914e+06	1.90828e+06	3.7499e+06	1.22739e+06	1.63558e+06	786656	648748	606876
4.79_683.2320m/z	683.232	4.78763	pos	Anhydroicaritin 3-rhamnosyl-(1->2)-rhamnoside	LMPK12112007	Lipids and lipid-like molecules	Polyketides	Flavonoids			51.9	71.8	M+Na	C33H40O14	1.52734	82138.3	67467.2	71638.5	76705	60935.1	73048.2	52106	74488.9	60554.9	83917.7	66733.7	67333.1	79491.6
6.36_415.0672m/z	415.067	6.36208	neg	Suillusin	HMDB0037371	Lipids and lipid-like molecules	Prenol lipids	Monoterpenoids			51.9	62.1	M+FA-H	C19H14O8	0.315318	13017.2	12843.6	11627.9	14888.4	12988.3	17108.4	10643.8	11273.9	11476.1	12252.9	11792	339127	11774.2
7.16_260.2136n	261.221	7.16395	pos	6-[1]-ladderane hexanol	LMFA01140088	Lipids and lipid-like molecules	Fatty Acyls	Fatty Acids and Conjugates			51.9	65.2	M+H-H2O, M+H	C18H28O	-1.72263	46950.6	48398.1	49443.3	47975.1	71738.9	64659.7	65174.3	87905	21915.4	48961.6	23839.5	46354.8	35494.2
7.34_594.2795n	577.276	7.33798	pos	PI(18:3(9Z,12Z,15Z)/0:0)	LMGP06050028	Lipids and lipid-like molecules	Glycerophospholipids	Glycerophosphoinositols			51.9	69.3	M+H-H2O, M+H	C27H47O12P	-1.6376	111108	91309.8	103654	79526.5	82542.4	5342.14	179615	247155	86256.4	29389	49286.5	109512	27107.2
7.67_537.3427n	538.35	7.6685	pos	PS(P-20:0/0:0)	LMGP03070001	Lipids and lipid-like molecules	Glycerophospholipids	Glycerophosphoserines			51.9	67.2	M+H, M+Na	C26H52NO8P	-0.636975	239961	203536	210795	171387	182107	79694.6	219247	308407	272127	335244	222530	258583	67683.2
8.30_297.2419m/z	297.242	8.29677	pos	alpha-artemisic acid	LMFA02000155	Lipids and lipid-like molecules	Fatty Acyls	Octadecanoids			51.9	66.4	M+H	C18H32O3	-1.72749	85836.4	91020.2	93970.3	97556.7	91741.5	66195.4	73305.2	159618	226129	76312.3	40103.5	72025.5	115669
0.72_191.1024m/z	191.102	0.716233	pos	Diaminopimelic acid	352	Organic acids and derivatives	Carboxylic acids and derivatives	Amino acids, peptides, and analogues	**	C00666	51.8	64.2	M+H	C7H14N2O4	-1.19512	386486	374755	392770	498150	696255	585778	501092	528822	311028	288055	328510	313098	283334
13.71_352.2840m/z	352.284	13.7138	pos	Isolinderenolide	HMDB0038104	Organoheterocyclic compounds	Tetrahydrofurans	Unclassified			51.8	64	M+NH4	C21H34O3	-1.98087	742858	739529	616356	1.58103e+06	1.47622e+06	427885	772395	927279	920040	964454	1.24361e+06	783567	1.33434e+06
2.56_245.1373n	246.145	2.55647	pos	Asparaginyl-Leucine	85650	Organic acids and derivatives	Carboxylic acids and derivatives	Amino acids, peptides, and analogues			51.8	65.2	M+H, M+Na	C10H19N3O4	-1.13403	143102	148182	148959	108972	173971	110229	188443	195696	164817	67943.9	142986	152544	130944
3.62_492.2008m/z	492.201	3.61653	pos	20-COOH-leukotriene E4	LMFA03020060	Organic acids and derivatives	Carboxylic acids and derivatives	Amino acids, peptides, and analogues			51.8	74	M+Na	C23H35NO7S	-3.94122	2.9813e+06	2.86913e+06	3.03626e+06	4.20568e+06	4.70617e+06	1.36202e+06	2.89757e+06	5.56592e+06	1.22346e+06	3.3635e+06	2.48747e+06	2.3662e+06	2.24017e+06
4.63_609.2237m/z	609.224	4.63497	neg	Aerobactin	HMDB0004051	Organic acids and derivatives	Carboxylic acids and derivatives	Amino acids, peptides, and analogues	**	C05554	51.8	67.9	M+FA-H	C22H36N4O13	-4.17372	18718	17051.7	21966.7	50217.6	36228.7	40140.7	57451.2	13059.1	20634.4	0.00308835	11834.6	27569.5	26129.4
4.77_200.1040n	199.097	4.77412	neg	2E-Decenedioic acid	LMFA01170032	Lipids and lipid-like molecules	Fatty Acyls	Fatty Acids and Conjugates			51.8	65	M-H2O-H, M-H	C10H16O4	-4.44071	9.37136e+06	8.46189e+06	9.97052e+06	8.27936e+06	6.10401e+06	9.62117e+06	7.70056e+06	8.0248e+06	7.32869e+06	9.87287e+06	7.80816e+06	1.52331e+07	8.69678e+06
5.03_202.1197n	201.112	5.02568	neg	9,10-dihydroxy-2-decenoic acid	LMFA01050428	Lipids and lipid-like molecules	Fatty Acyls	Fatty Acids and Conjugates			51.8	65.2	M-H2O-H, M-H	C10H18O4	-4.20691	4.66111e+06	3.85463e+06	4.67773e+06	1.65952e+06	1.99018e+06	2.37805e+06	2.10312e+06	2.03784e+06	5.71089e+06	6.67261e+06	5.85091e+06	6.87179e+06	5.4849e+06
5.86_329.2333m/z	329.233	5.85548	neg	Avocadyne	HMDB0035473	Lipids and lipid-like molecules	Fatty Acyls	Fatty alcohols			51.8	62	M+FA-H	C17H32O3	-0.100561	397001	398939	428788	721430	561936	792475	545546	422025	137880	481375	147380	298112	280121
7.38_275.2001m/z	275.2	7.3792	pos	Isanic acid	LMFA01030558	Lipids and lipid-like molecules	Fatty Acyls	Fatty Acids and Conjugates			51.8	63.9	M+H	C18H26O2	-1.57871	1.41817e+06	1.08881e+06	1.12927e+06	937484	1.07386e+06	999770	919133	3.51649e+06	704314	1.43485e+06	717355	852828	554207
8.32_550.3150m/z	550.315	8.31657	neg	PE(20:2(11Z,14Z)/0:0)	LMGP02050021	Lipids and lipid-like molecules	Glycerophospholipids	Glycerophosphoethanolamines			51.8	59.7	M+FA-H	C25H48NO7P	-0.0781876	204167	229984	218102	564984	284660	278608	465422	795858	22291.6	390527	7221.04	34851.9	39145.2
9.45_558.2798n	541.276	9.44645	pos	PI(15:0/0:0)	LMGP06050030	Lipids and lipid-like molecules	Glycerophospholipids	Glycerophosphoinositols			51.8	63.9	M+H-H2O, M+Na, M+H	C24H47O12P	-1.31729	594427	611760	598440	1.45964e+06	1.75721e+06	282828	1.16645e+06	1.03213e+06	83831	123877	116349	209641	86082.5
0.72_203.1024m/z	203.102	0.716233	pos	N-Acetyl-b-glucosaminylamine	HMDB0001104	Organic oxygen compounds	Organooxygen compounds	Carbohydrates and carbohydrate conjugates		C01239	51.7	66	M+H-H2O	C8H16N2O5	-0.998814	323272	314846	355440	222132	467650	270329	578141	454078	308615	272356	330291	541322	277162
11.65_410.2427n	393.239	11.6471	pos	1-Palmitoyl Lysophosphatidic Acid	5316	Unclassified	Unclassified	Unclassified			51.7	64.8	M+H, M+Na, M+H-H2O	C19H39O7P	-1.47348	8.29411e+06	9.00782e+06	8.78474e+06	1.32754e+07	1.46381e+07	5.07795e+06	1.30933e+07	9.69402e+06	4.68932e+06	6.91373e+06	5.7587e+06	6.46605e+06	6.29521e+06
11.89_382.1453m/z	382.145	11.8884	neg	Meropenem	HMDB0014898	Alkaloids and derivatives	Camptothecins	Unclassified			51.7	69.7	M-H	C17H25N3O5S	2.91826	71242.2	102522	83098.9	123756	104250	147242	95096.8	88522	123946	107100	90628.7	321793	74210.9
3.43_320.1239m/z	320.124	3.42987	pos	Aspartyl-Tryptophan	HMDB0028764	Organic acids and derivatives	Carboxylic acids and derivatives	Amino acids, peptides, and analogues			51.7	63.3	M+H	C15H17N3O5	-0.733127	694623	715732	711482	581399	477511	513924	605559	606706	812676	744147	912634	848490	1.01559e+06
4.21_284.1389m/z	284.139	4.21237	pos	Tryptophyl-Proline	HMDB0029091	Organic acids and derivatives	Carboxylic acids and derivatives	Amino acids, peptides, and analogues			51.7	68.3	M+H-H2O	C16H19N3O3	-1.53054	76412.2	79275.4	69449.1	89282.5	66069.2	53685.2	77389.6	70623.9	76157.7	117069	79132.2	85744.3	93003.7
4.36_229.1693m/z	229.169	4.3602	pos	Milnacipran	HMDB0015602	Benzenoids	Benzene and substituted derivatives	Phenylacetamides			51.7	67.4	M+H-H2O	C15H22N2O	-2.36256	7673.57	10558.4	12339	16004.3	10975.5	9281.52	12343.6	10653.9	10565.4	14065.5	11220.8	11118.8	12460.1
6.90_312.2299n	311.223	6.89623	neg	15,16-DiHODE	HMDB0010208	Lipids and lipid-like molecules	Fatty Acyls	Lineolic acids and derivatives			51.7	61.7	M-H, 2M-H, M-H2O-H	C18H32O4	-0.515196	1.12954e+07	1.26599e+07	1.08851e+07	1.56794e+07	1.19131e+07	1.84299e+07	1.51387e+07	1.11924e+07	4.60236e+06	2.18919e+07	5.14284e+06	1.70469e+07	1.17535e+07
7.53_283.2263m/z	283.226	7.52555	pos	12-hydroxy-8E,10E-heptadecadienoic acid	74572	Lipids and lipid-like molecules	Fatty Acyls	Fatty Acids and Conjugates			51.7	67.5	M+H	C17H30O3	-1.66797	7761.82	8062.4	7349.38	4665.16	7685.17	3968.75	7947.24	9953.39	1437.78	9335.79	5358.1	9124.79	10957.3
7.65_330.2633m/z	330.263	7.64907	pos	alpha-9,10-DiHODE	LMFA02000045	Lipids and lipid-like molecules	Fatty Acyls	Lineolic acids and derivatives			51.7	64.7	M+NH4	C18H32O4	-1.84217	422561	349937	364902	391576	422078	611656	422627	456735	400344	455200	440842	507939	407538
8.11_300.2893m/z	300.289	8.10845	pos	2-amino-octadecanoic acid	74862	Lipids and lipid-like molecules	Fatty Acyls	Fatty Acids and Conjugates			51.7	66.5	M+H	C18H37NO2	-1.48187	62875.2	45820.6	53093.9	64008.4	57332.6	85382.3	48597.3	48174	67700.1	70178.3	68410.2	74506.1	61328.4
8.79_297.2419m/z	297.242	8.7906	pos	6-hydroxy-9Z,12Z-octadecadienoic acid	35570	Unclassified	Unclassified	Unclassified			51.7	66.2	M+H	C18H32O3	-1.7881	73223.6	81026.2	79928	111693	117021	123508	116486	64670	16284.4	76985.5	26954.1	39229.8	62710.8
9.19_313.2368m/z	313.237	9.1913	pos	9,10-12,13-Diepoxyoctadecanoate	70341	Unclassified	Unclassified	Unclassified			51.7	70.2	M+H	C18H32O4	-1.67309	10540.2	10291.1	9816.22	8707.49	16262	16726.5	5719.64	4924.2	1625.38	12915.6	4880.03	12786.1	12525.9
2.56_158.0811m/z	158.081	2.55647	pos	N-ACETYLPROLINE	43543	Organic acids and derivatives	Carboxylic acids and derivatives	Amino acids, peptides, and analogues			51.6	61.8	M+H	C7H11NO3	-0.657741	131884	129063	131062	141451	148476	175434	132131	153703	105814	119502	119790	126348	114019
3.12_267.1336m/z	267.134	3.11688	pos	Threoninyl-Phenylalanine	85961	Organic acids and derivatives	Carboxylic acids and derivatives	Amino acids, peptides, and analogues			51.6	63.8	M+H	C13H18N2O4	-1.35716	137666	175707	141435	41212.8	130808	97784.6	189012	123292	163019	17156.4	196049	139293	200794
7.92_608.3570m/z	608.357	7.92345	neg	PC(18:1(9E)/2:0)	LMGP01010878	Lipids and lipid-like molecules	Glycerophospholipids	Glycerophosphocholines			51.6	64.4	M+FA-H	C28H54NO8P	0.224304	29905.9	27836.8	30428.3	51312.4	9400.74	10807.4	60956.8	29421.5	19830.3	56698.7	11906.3	3147.62	8198.14
8.15_314.3048m/z	314.305	8.15007	pos	R-Palmitoyl-(2-methyl) Ethanolamide	62966	Unclassified	Unclassified	Unclassified			51.6	67.1	M+H	C19H39NO2	-1.87776	24244.7	19994.1	20056.7	7206.48	8374.36	11914.3	6358.37	6796.91	8179.57	7913.32	7046.31	7062.35	7848.48
9.69_269.1758m/z	269.176	9.69482	neg	5,8-tetradecadienoic acid	LMFA01030256	Lipids and lipid-like molecules	Fatty Acyls	Fatty acids and conjugates			51.6	60.3	M+FA-H	C14H24O2	0.0648627	195622	215068	188501	282725	198778	288802	183215	209789	216489	166447	207664	202142	191934
0.75_286.1504m/z	286.15	0.750283	pos	gamma-Glutamylarginine	HMDB0029143	Organic acids and derivatives	Carboxylic acids and derivatives	Amino acids, peptides, and analogues			51.5	66.4	M+H-H2O	C11H21N5O5	-1.78845	1.03427e+06	1.00113e+06	1.08611e+06	1.25447e+06	1.13676e+06	1.74946e+06	1.06854e+06	1.0023e+06	889478	1.07649e+06	1.07478e+06	1.01478e+06	1.04405e+06
1.09_113.0347m/z	113.035	1.09433	pos	Uracil	258	Organoheterocyclic compounds	Diazines	Pyrimidines and pyrimidine derivatives	**	C00106	51.5	64.9	M+H	C4H4N2O2	1.62672	142721	159993	161593	162174	160692	251423	179263	180306	122112	132538	136905	129410	132484
10.04_567.2924m/z	567.292	10.0398	pos	PI(17:1(10Z)/0:0)	LMGP06050003	Lipids and lipid-like molecules	Glycerophospholipids	Glycerophosphoinositols			51.5	71.9	M+H-H2O	C26H49O12P	-0.877269	6549.54	8279.01	7063.69	20496.6	36329.8	0.00308835	27597.2	20266.7	0.00308835	0.00308835	1815.96	1255.15	0.00308835
10.32_324.2296n	347.219	10.317	pos	methyl-10-hydroperoxy-8E,12Z,15Z-octadecatrienoate	74463	Lipids and lipid-like molecules	Fatty Acyls	Fatty Acids and Conjugates			51.5	65	M+H, M+Na	C19H32O4	-1.522	11965.6	10072.4	10688.2	487.187	398.961	761.028	1754.19	7526.53	3892.02	23602	26499.2	43794.1	24825.7
11.98_814.5575m/z	814.557	11.9822	pos	PS(16:1(9Z)/22:2(13Z,16Z))	LMGP03010224	Lipids and lipid-like molecules	Glycerophospholipids	Glycerophosphoserines			51.5	71.9	M+H	C44H80NO10P	-2.21512	65981.1	74096.3	75399.7	11690.7	20895.9	20266.5	102421	126694	63100.5	230105	42778	239432	34159.5
12.95_384.3465m/z	384.347	12.9476	pos	N-stearoyl valine	75504	Lipids and lipid-like molecules	Fatty Acyls	Fatty amides			51.5	63.4	M+H	C23H45NO3	-1.85629	3.06156e+07	3.20531e+07	3.24773e+07	3.6266e+07	3.48753e+07	5.98903e+07	3.58613e+07	3.6532e+07	3.25401e+07	3.27065e+07	3.35217e+07	3.2384e+07	3.44812e+07
15.12_727.5584n	750.548	15.1231	pos	GlcCer(d18:2(4E,8Z)/17:0(2OH[R]))	LMSP05010049	Lipids and lipid-like molecules	Sphingolipids	Neutral glycosphingolipids			51.5	60.5	M+Na, M+K, M+H, M+H-H2O	C41H77NO9	-1.93085	3.92049e+07	3.89796e+07	3.71072e+07	4.97751e+07	4.83898e+07	4.85679e+07	4.76742e+07	4.69982e+07	4.24927e+07	4.59431e+07	4.50193e+07	4.15205e+07	4.31449e+07
2.60_226.0951n	227.102	2.59798	pos	Porphobilinogen	76	Organic nitrogen compounds	Organonitrogen compounds	Amines	**	C00931	51.5	60.6	M+H, M+K, M+Na	C10H14N2O4	-1.15048	3.51828e+06	3.4631e+06	3.65296e+06	3.9534e+06	3.12388e+06	3.87534e+06	2.87013e+06	3.17426e+06	3.40442e+06	3.45202e+06	3.99008e+06	3.92087e+06	4.34041e+06
2.95_270.1921m/z	270.192	2.94757	pos	Isoleucyl-Arginine	HMDB0028901	Organic acids and derivatives	Carboxylic acids and derivatives	Amino acids, peptides, and analogues			51.5	63.8	M+H-H2O	C12H25N5O3	-1.3945	783368	803069	786759	703810	847799	648321	742264	1.14161e+06	1.14193e+06	1.03423e+06	895240	949434	842371
3.32_248.1163n	293.114	3.3248	neg	cyclic 3-Hydroxymelatonin	HMDB0060069	Organoheterocyclic compounds	Indoles and derivatives	Pyrroloindoles			51.5	62	M+FA-H, 2M-H, M-H	C13H16N2O3	0.679234	66672.2	59371.3	70327.2	57104.3	36763.3	38587.6	52039	45734.9	86593.6	76401.8	95620	68106.5	82660.3
3.49_275.1039m/z	275.104	3.48572	neg	Glutamylphenylalanine	HMDB0029156	Organic acids and derivatives	Carboxylic acids and derivatives	Amino acids, peptides, and analogues			51.5	62.4	M-H2O-H	C14H18N2O5	0.578857	46009.3	47760.4	47660.4	51310	34061.3	38344.2	43305.1	32777.2	48894.6	55557.4	42852.7	58232	59114.2
3.81_164.0708m/z	164.071	3.80627	neg	L-Phenylalanine	HMDB0000159	Organic acids and derivatives	Carboxylic acids and derivatives	Amino acids, peptides, and analogues	***	C00079	51.5	73.7	M-H	C9H11NO2	-5.41094	51878	56250.1	53121.4	48963.6	37268.8	40708.9	46366.6	36090.3	61405.1	57332	63062.4	62179.1	58780.7
5.19_253.1444m/z	253.144	5.18595	neg	Eremopetasinorol	HMDB0029668	Organic oxygen compounds	Organooxygen compounds	Alcohols and polyols			51.5	60.6	M+FA-H	C13H20O2	-0.79113	23521.8	25818.8	21515	14082.8	35179.4	33690.8	16556	8370.21	28588.7	6077.62	21639.5	3981.34	3095.81
8.50_477.2853n	476.278	8.50317	neg	LysoPE(0:0/18:2(9Z,12Z))	HMDB0011477	Lipids and lipid-like molecules	Glycerophospholipids	Glycerophosphoethanolamines			51.5	59.8	M-H, 2M-H	C23H44NO7P	-0.434578	2.42254e+06	2.52859e+06	2.94367e+06	8.99778e+06	4.76494e+06	4.64719e+06	7.5728e+06	1.70025e+07	252396	1.50772e+06	129982	584745	416753
0.56_146.1650m/z	146.165	0.557267	pos	Spermidine	254	Organic nitrogen compounds	Organonitrogen compounds	Amines	**	C00315	51.4	66.6	M+H	C7H19N3	-1.44865	1.16446e+06	1.15951e+06	1.00326e+06	1.4893e+06	1.31071e+06	1.49773e+06	1.51932e+06	1.53652e+06	1.20441e+06	832816	964470	1.00964e+06	881050
1.15_260.1965m/z	260.197	1.14707	pos	Leucyl-Lysine	85837	Organic acids and derivatives	Carboxylic acids and derivatives	Amino acids, peptides, and analogues			51.4	62.8	M+H	C12H25N3O3	-1.37072	394321	449081	415177	412384	460399	340958	447958	573878	452218	273154	396278	429517	361790
1.37_256.1303m/z	256.13	1.36598	neg	gamma-Glutamyllysine	HMDB0029154	Organic acids and derivatives	Carboxylic acids and derivatives	Amino acids, peptides, and analogues			51.4	60.7	M-H2O-H	C11H21N3O5	0.0919777	74926.1	74454.3	73998.2	68324.3	42203.3	46776.8	66493.1	40200.7	99162.7	88002.4	87103.7	92649.1	69092
1.48_254.1608m/z	254.161	1.47533	pos	Arginyl-Proline	HMDB0028717	Organic acids and derivatives	Carboxylic acids and derivatives	Amino acids, peptides, and analogues			51.4	71.5	M+H-H2O	C11H21N5O3	-1.40584	1.79224e+06	1.81535e+06	1.8594e+06	1.98044e+06	2.04866e+06	2.01389e+06	1.81399e+06	2.30339e+06	1.88866e+06	1.92464e+06	1.67698e+06	1.89853e+06	1.73529e+06
10.22_480.3095m/z	480.31	10.2239	neg	PE(18:0/0:0)	LMGP02050001	Lipids and lipid-like molecules	Glycerophospholipids	Glycerophosphoethanolamines			51.4	60	M-H	C23H48NO7P	-0.0691156	25972.1	26783.7	25492.6	525435	46831.4	113209	656988	41688	2728.03	102212	3563.15	118955	2737.22
2.93_232.1540m/z	232.154	2.9274	pos	Isobutyryl-L-carnitine	HMDB0000736	Lipids and lipid-like molecules	Fatty Acyls	Fatty acid esters	***		51.4	61.8	M+H	C11H21NO4	-1.3224	982921	974838	1.03091e+06	1.55042e+06	1.41499e+06	1.42069e+06	1.17025e+06	1.19657e+06	1.26452e+06	625261	960081	699270	663502
3.32_231.1347m/z	231.135	3.3248	neg	Isoleucyl-Threonine	HMDB0028917	Organic acids and derivatives	Carboxylic acids and derivatives	Amino acids, peptides, and analogues			51.4	64.2	M-H	C10H20N2O4	-1.28057	9794.61	10681.5	10291.3	6138.42	3195.27	2923.07	5159.94	360.021	14427.7	11737.8	11835.7	23172.6	29673.2
3.47_277.1180m/z	277.118	3.47035	pos	L-gamma-Glutamyl-beta-phenyl-beta-L-alanine	HMDB0038514	Organic acids and derivatives	Carboxylic acids and derivatives	Amino acids, peptides, and analogues			51.4	65.8	M+H-H2O	C14H18N2O5	-0.905186	32089.5	31694.1	31262.2	37176.2	24317.7	37839.6	30638.4	20119.9	26319.5	34615	27616.4	28887.7	32976.1
3.99_264.0895n	265.097	3.98938	pos	Perlolyrine	HMDB0030327	Alkaloids and derivatives	Harmala alkaloids	Unclassified		C09231	51.4	60.9	M+H, M+Na	C16H12N2O2	-1.37977	424673	409752	418175	497919	419973	382497	404432	456393	527797	599183	485497	486357	442246
4.21_311.2211m/z	311.221	4.21237	pos	9-oxo-12,13-epoxy-10-octadecenoic acid	74709	Lipids and lipid-like molecules	Fatty Acyls	Octadecanoids			51.4	67.4	M+H	C18H30O4	-1.91734	9101.06	13653.3	14065.3	7898.36	14882.4	6951.11	13011.3	33188.4	22298.1	7917	7389.03	18348.6	5969.52
4.80_255.1599m/z	255.16	4.79542	neg	(6R,8Z)-6-Hydroxy-3-oxotetradecenoic acid	HMDB0062363	Unclassified	Unclassified	Unclassified			51.4	61.4	M-H	C14H24O4	-0.978864	273290	264276	292576	193264	262449	441415	177540	77143.4	271930	117646	248858	187405	114185
5.05_227.1284m/z	227.128	5.05453	neg	(-)-11-hydroxy-9,10-dihydrojasmonic acid	LMFA02020012	Lipids and lipid-like molecules	Fatty Acyls	Octadecanoids			51.4	61	M-H	C12H20O4	-1.99687	459481	364805	512147	331376	733734	813511	367026	778245	272898	347457	304983	108298	87864.1
6.54_315.2767n	316.284	6.53623	pos	6-hydroxysphingosine	53903	Lipids and lipid-like molecules	Sphingolipids	Sphingoid bases			51.4	67.4	M+H, M+Na	C18H37NO3	-1.91328	7774.08	6034.12	5520.63	2406.88	4557.73	39.2905	3103.6	6655.75	3505.96	15121.3	10821.3	12089.6	14321.2
6.74_180.1147n	181.122	6.73963	pos	Dihydroactinidiolide	90552	Organoheterocyclic compounds	Benzofurans	Unclassified			51.4	63.1	M+H-H2O, M+H	C11H16O2	-1.63449	44397.1	43059.7	47530.9	40589.5	46617.2	51167.2	42345	88360.5	24043.6	65716.4	34984	43255.5	31189
8.25_475.2694n	476.277	8.25415	pos	LysoPE(18:3(9Z,12Z,15Z)/0:0)	HMDB0011509	Lipids and lipid-like molecules	Glycerophospholipids	Glycerophosphoethanolamines			51.4	63	M+H, M+Na	C23H42NO7P	-1.04129	76154.3	75673	79842.3	27136.7	107818	95658.9	211460	280890	9917.39	54964.5	5013.42	80283.4	16256.5
0.76_205.0348m/z	205.035	0.761333	neg	2-Methyl-4-oxopentanedioic acid	HMDB0039447	Organic acids and derivatives	Keto acids and derivatives	Gamma-keto acids and derivatives			51.3	62.5	M+FA-H	C6H8O5	-3.39507	212078	225014	194141	523838	438586	491053	455352	385914	48564.5	44627.3	49926.4	74085.6	72311.2
1.23_132.1017m/z	132.102	1.22738	pos	L-Norleucine	6334	Organic acids and derivatives	Carboxylic acids and derivatives	Amino acids, peptides, and analogues		C01933	51.3	65.2	M+H	C6H13NO2	-1.91409	7.79028e+06	7.82005e+06	7.6468e+06	5.43344e+06	7.71261e+06	7.28007e+06	7.94461e+06	9.87594e+06	1.19363e+07	5.81018e+06	8.06404e+06	8.08418e+06	7.62182e+06
1.24_267.0735m/z	267.074	1.2436	neg	Inosine	84	Nucleosides, nucleotides, and analogues	Purine nucleosides	Unclassified	**	C00294	51.3	60.6	M-H	C10H12N4O5	0.109199	52914.3	70620	54088	86965.8	61846.6	68229.7	74097.7	136313	61098	22961.8	36405.4	65179.7	40111.4
3.95_244.1209n	245.128	3.94753	pos	Cyclo(L-Phe-L-Pro)	69242	Unclassified	Unclassified	Unclassified			51.3	59.3	M+H, M+Na	C14H16N2O2	-1.3097	122847	129812	128048	166811	118960	117482	115300	113166	126516	155303	132590	136909	123193
5.87_358.2139n	341.211	5.87187	pos	11-epi-11-J4-NeuroP	LMFA04010483	Lipids and lipid-like molecules	Fatty Acyls	Docosanoids			51.3	61.2	M+H-H2O, M+H	C22H30O4	-1.42576	103364	80311.7	80356.4	36527.8	214256	134850	67890.2	35048.9	92306	58103.6	90694.6	71071.3	38847.5
6.85_287.2212m/z	287.221	6.84642	pos	9-hydroxy-16-oxo-hexadecanoic acid	74929	Lipids and lipid-like molecules	Fatty Acyls	Fatty Acids and Conjugates			51.3	64.8	M+H	C16H30O4	-1.83689	6242.47	6610.45	5335.62	2305.95	2869.99	3731	4354.06	19911.3	804.663	7269.62	3222.39	5449.43	5784.96
7.67_582.3417m/z	582.342	7.66917	neg	PC(9:0/9:0)	LMGP01011270	Lipids and lipid-like molecules	Glycerophospholipids	Glycerophosphocholines			51.3	62.1	M+FA-H	C26H52NO8P	0.826787	158315	128292	142366	129663	107963	127333	128795	189975	197498	225381	133411	51161.8	59394.1
7.88_182.1305n	165.127	7.88033	pos	6-Undecynoic acid	74270	Lipids and lipid-like molecules	Fatty Acyls	Fatty Acids and Conjugates			51.3	59.1	M+H-H2O, M+H	C11H18O2	-0.777422	149599	154602	151725	274666	222056	255686	126757	70998.7	22057.9	261659	66207	111105	175630
8.17_460.2684m/z	460.268	8.1714	pos	Pectachol	HMDB0039064	Phenylpropanoids and polyketides	Coumarins and derivatives	Unclassified			51.3	60.3	M+NH4	C26H34O6	-2.07519	3.39993e+06	3.29051e+06	3.28572e+06	3.71629e+06	2.70668e+06	3.16064e+06	2.41665e+06	2.21215e+06	2.98844e+06	2.51986e+06	2.40484e+06	2.5969e+06	2.03094e+06
9.32_521.3477n	522.355	9.31898	pos	PC(18:1(6Z)/0:0)	LMGP01050029	Lipids and lipid-like molecules	Glycerophospholipids	Glycerophosphocholines			51.3	58.9	M+H, M+K, M+Na, M+H-H2O	C26H52NO7P	-0.869957	1.50915e+06	1.55481e+06	1.55711e+06	175039	2.25512e+06	1.05024e+07	2.1818e+07	9.30837e+06	17051.1	1.69086e+06	19637.9	6.74364e+06	21256.8
9.62_371.2439m/z	371.244	9.61752	neg	6-Hydroxy-4-decanolide	LMFA07040027	Lipids and lipid-like molecules	Fatty Acyls	Fatty esters			51.3	64.8	2M-H	C10H18O3	0.00181824	63227.9	71177.8	64041	51518.6	81009.9	62042.4	66127.3	79156.3	71574	56243.4	69483.6	685959	78807
0.57_203.2229m/z	203.223	0.568783	pos	Spermine	255	Organic nitrogen compounds	Organonitrogen compounds	Amines	**	C00750	51.2	63.4	M+H	C10H26N4	-0.764442	24484	15476.2	17735.9	35164.8	27737.8	52552.9	46767	9398.33	55713	28347.4	29451.3	45906.5	39453.5
0.73_133.0740n	116.071	0.73325	pos	L-2-Amino-5-hydroxypentanoic acid	HMDB0031658	Organic acids and derivatives	Carboxylic acids and derivatives	Amino acids, peptides, and analogues			51.2	63.3	M+H-H2O, M+H	C5H11NO3	0.883543	2.05968e+06	2.02106e+06	1.98209e+06	1.89807e+06	2.51278e+06	2.67588e+06	2.93997e+06	2.37125e+06	2.34467e+06	1.52279e+06	1.9359e+06	2.33072e+06	1.72045e+06
10.74_813.5502n	814.558	10.7422	pos	PS(20:1(11Z)/18:2(9Z,12Z))	LMGP03010541	Lipids and lipid-like molecules	Glycerophospholipids	Glycerophosphoserines			51.2	63.6	M+Na, M+K, M+H, M+H-H2O	C44H80NO10P	-2.25147	1.84822e+06	1.82306e+06	1.87473e+06	1.13924e+06	711496	337422	3.93074e+06	3.75387e+06	3.0299e+06	2.08202e+06	1.42826e+06	1.95558e+06	531696
10.83_310.2503n	293.247	10.8273	pos	9R-hydroxy-10E,12E-octadecadienoic acid, methyl ester	LMFA01050549	Lipids and lipid-like molecules	Fatty Acyls	Fatty Acids and Conjugates			51.2	61.5	M+H-H2O, M+Na	C19H34O3	-1.62	104264	111190	111748	173184	147456	144683	76696.5	38603.4	38386	156377	66680.1	59598.6	144403
11.96_587.3179m/z	587.318	11.961	pos	PI(17:0/0:0)	LMGP06050029	Lipids and lipid-like molecules	Glycerophospholipids	Glycerophosphoinositols			51.2	70.8	M+H	C26H51O12P	-2.05357	14104.2	11187.5	8443.78	36177.5	47688.2	1485.17	30611	30210.9	0.00308835	881.118	0.00308835	1207.16	0.00308835
13.25_352.3204m/z	352.32	13.2474	pos	11Z,14Z,17Z-Eicosatrienyl acetate	LMFA07010402	Lipids and lipid-like molecules	Fatty Acyls	Fatty esters			51.2	64.8	M+NH4	C22H38O2	-1.95082	13541.2	23257.6	16721.1	22612.9	167241	27795.3	21134.5	10184.5	9665.41	15209.7	18992.4	16897.4	13901.5
3.02_280.1289m/z	280.129	3.0248	pos	Asparaginyl-Phenylalanine	85653	Organic acids and derivatives	Carboxylic acids and derivatives	Amino acids, peptides, and analogues			51.2	66.5	M+H	C13H17N3O4	-0.858102	44512.6	54212.1	45438.2	28538	45178.8	29279.6	68965.1	39106.2	55020.2	16385.3	42613.7	37903.5	36866.6
3.51_1119.5338m/z	1119.53	3.50693	neg	Tragopogonsaponin Q	HMDB0037939	Lipids and lipid-like molecules	Prenol lipids	Triterpenoids			51.2	69.7	M+FA-H	C56H82O20	-4.04313	438822	451116	431163	453394	380563	479345	407766	384688	660538	494384	430529	566379	564610
4.71_253.1080m/z	253.108	4.7088	neg	2-hydroxy-1-(4-methoxyphenyl)pentan-3-one	HMDB0132984	Benzenoids	Phenol ethers	Anisoles			51.2	62	M+FA-H	C12H16O3	-0.806354	5703.49	4497.56	4407.64	4486.18	5693.53	9088.38	6533.31	3859.63	3470.46	7282.41	7453.99	4876.06	3912.67
7.10_518.3233m/z	518.323	7.10188	pos	PC(18:3(9Z,12Z,15Z)/0:0)	LMGP01050038	Lipids and lipid-like molecules	Glycerophospholipids	Glycerophosphocholines			51.2	62.1	M+H	C26H48NO7P	-1.52339	127625	127518	124102	42246.2	45248.8	7182.86	142909	420227	150522	101031	73045.8	189573	35936.5
1.13_119.0492m/z	119.049	1.1286	pos	Benzofuran	70116	Organoheterocyclic compounds	Benzofurans	Unclassified		C14512	51.1	58	M+H	C8H6O	0.90053	106428	116235	109373	142124	104320	103889	124739	93878.1	169241	87071.3	97945.6	89158.1	103811
10.02_389.0914m/z	389.091	10.0249	neg	4-Methoxybenzenepropanol 1-(2-sulfoglucoside)	HMDB0034757	Lipids and lipid-like molecules	Fatty Acyls	Fatty acyl glycosides			51.1	64.3	M-H2O-H	C16H24O10S	0.619415	3285.84	2924.28	2311.77	1109.68	4956.05	1890.07	3742.83	1685.26	2605.9	2052.85	2880.5	1328.26	3811.89
3.08_223.1074m/z	223.107	3.0827	pos	Glycyl-Phenylalanine	85758	Organic acids and derivatives	Carboxylic acids and derivatives	Amino acids, peptides, and analogues			51.1	62.5	M+H	C11H14N2O3	-1.32191	86527.3	87830.8	96686.3	77596.3	59367.3	92053.9	126180	70684.9	69868.3	46343.4	85296.9	79918.7	77722.7
3.70_276.1803m/z	276.18	3.69818	pos	N-(3S-hydroxydecanoyl)-L-serine	45741	Unclassified	Unclassified	Unclassified			51.1	62.3	M+H	C13H25NO5	-0.822562	29966.2	29344.5	31433.7	18031.5	23490	7002.95	15478.1	27704.6	37281.1	56968	42020.5	39277.2	24887.1
4.92_285.0436m/z	285.044	4.9209	neg	5-[3-methoxy-4-(sulfooxy)phenyl]pentanoic acid	HMDB0127792	Lipids and lipid-like molecules	Fatty Acyls	Fatty acids and conjugates			51.1	60.3	M-H2O-H	C12H16O7S	-0.816136	113815	97362.9	95587	85129	154861	78662	130367	156801	13974	59127	34355.7	10928.6	91176.3
5.08_238.1566n	221.153	5.08252	pos	(9S,13S)-1a,1b-dihomo-jasmonic acid	LMFA02010011	Lipids and lipid-like molecules	Fatty Acyls	Octadecanoids			51.1	59.7	M+H-H2O, M+H	C14H22O3	-1.2349	113720	110307	104399	224152	155794	179046	73758.2	45588.9	134542	62634.5	134441	83421	56359.4
5.30_219.0658m/z	219.066	5.30207	neg	3-Propylidene-1(3H)-isobenzofuranone	HMDB0031845	Organoheterocyclic compounds	Isocoumarans	Isobenzofuranones			51.1	59.9	M+FA-H	C11H10O2	-2.74047	24797.2	27897.1	24648.1	28236.2	21122	32277.7	26486.1	14515.6	21664.8	16365.6	28086.5	29026.6	20918.3
5.64_517.0985m/z	517.099	5.63812	neg	6''-Malonylcosmosiin	HMDB0037346	Phenylpropanoids and polyketides	Flavonoids	Flavonoid glycosides			51.1	58.4	M-H	C24H22O13	-0.445119	86949.8	83728.6	91594.8	118620	86206.3	99319.8	99325.6	101580	84445.6	93384	100276	2.48316e+06	90488.4
7.63_418.2216m/z	418.222	7.62928	pos	Melleolide	HMDB0035689	Lipids and lipid-like molecules	Prenol lipids	Sesquiterpenoids			51.1	62.6	M+NH4	C23H28O6	-2.01312	115278	143099	158519	122878	94552.3	178949	124532	123873	139963	112141	135800	134221	102248
9.42_293.2124m/z	293.212	9.42255	neg	alpha-9(10)-EpODE	LMFA02000039	Lipids and lipid-like molecules	Fatty Acyls	Fatty acids and conjugates			51.1	59.1	M-H	C18H30O3	0.555636	256706	254892	237648	171940	249099	228168	159199	126736	277272	306895	260171	270766	373753
9.54_496.2682m/z	496.268	9.54333	neg	PS(16:0/0:0)	LMGP03050002	Lipids and lipid-like molecules	Glycerophospholipids	Glycerophosphoserines			51.1	59	M-H	C22H44NO9P	0.216062	266210	249918	251153	447346	553033	568515	425391	415213	312610	132365	173968	145612	173975
9.72_830.5526m/z	830.553	9.72248	pos	P-IsoPGE2-PC	LMGP20010043	Lipids and lipid-like molecules	Glycerophospholipids	Oxidized glycerophospholipids			51.1	66.6	M+H	C44H80NO11P	-1.86418	109078	109604	103196	12096.5	15231.7	3968.94	186636	98488.9	232577	155347	132297	214706	39577
1.97_424.1821m/z	424.182	1.9697	pos	Neolinustatin	66915	Organic oxygen compounds	Organooxygen compounds	Carbohydrates and carbohydrate conjugates		C08336	51	67.7	M+H	C17H29NO11	1.90246	15132.2	17482.7	16329.3	548.731	1832.98	11894.3	47914.2	1164.95	12662.2	648.425	37566.3	9586.59	93642.2
2.16_288.1203m/z	288.12	2.15527	neg	Prolyl-Glutamine	HMDB0029015	Organic acids and derivatives	Carboxylic acids and derivatives	Amino acids, peptides, and analogues			51	62.3	M+FA-H	C10H17N3O4	0.722696	16146.3	13875.9	15041.5	8797.32	13585.8	13723.5	11925.6	10023.8	17549.6	18751.9	16836.1	16512.4	16377.9
3.91_535.2773m/z	535.277	3.91233	neg	2-O-(beta-D-galactopyranosyl-(1->6)-beta-D-galactopyranosyl) 2S-hydroxytridecanoic acid	LMFA13010048	Lipids and lipid-like molecules	Fatty Acyls	Fatty acyl glycosides			51	58.9	M-H2O-H	C25H46O13	2.38132	308578	292505	345143	506951	86078	97274	399402	70411.2	495472	25825.3	457453	1.18269e+06	705144
5.10_275.2001m/z	275.2	5.10377	pos	(-)-8-hydroxy-11E,17-octadecadien-9-ynoic acid	LMFA02000191	Lipids and lipid-like molecules	Fatty Acyls	Octadecanoids			51	61.9	M+H-H2O	C18H28O3	-1.45432	372756	369060	370028	489395	514509	525188	406636	863495	171396	317680	172605	212730	159134
1.10_288.1201m/z	288.12	1.10118	neg	Prolyl-Gamma-glutamate	HMDB0029031	Organic acids and derivatives	Carboxylic acids and derivatives	Amino acids, peptides, and analogues			50.9	61.1	M+FA-H	C10H17N3O4	0.125067	46823.6	37472.3	45638.7	39231.1	30336.5	30977.3	31331.3	57747.3	38033.4	47576.2	39086.9	58939.5	51909.5
12.22_483.2728m/z	483.273	12.2234	neg	LysoPA(0:0/18:0)	HMDB0007850	Lipids and lipid-like molecules	Glycerophospholipids	Glycerophosphates			50.9	58.4	M+FA-H	C21H43O7P	-0.0787995	2.16195e+06	1.95401e+06	1.90159e+06	2.92527e+06	3.52629e+06	3.7938e+06	3.51503e+06	3.01782e+06	1.50277e+06	1.24302e+06	1.66398e+06	1.67256e+06	1.48934e+06
15.34_575.5026m/z	575.503	15.3418	pos	DG(16:0/18:2(9Z,12Z)/0:0)	HMDB0007103	Lipids and lipid-like molecules	Fatty Acyls	Lineolic acids and derivatives		C00165	50.9	74.6	M+H-H2O	C37H68O5	-1.34252	361952	314431	244853	300280	198970	246335	126855	252650	164755	171304	252017	212898	324262
2.89_276.1551m/z	276.155	2.89203	pos	(2S,2'S)-Pyrosaccharopine	HMDB0038676	Organic acids and derivatives	Carboxylic acids and derivatives	Amino acids, peptides, and analogues			50.9	60.4	M+NH4	C11H18N2O5	-1.13934	263464	283904	307959	139929	364091	207868	377011	483741	341179	200334	298923	382400	353136
3.68_241.1192m/z	241.119	3.67823	neg	L-alpha-Amino-1H-pyrrole-1-hexanoic acid	HMDB0040551	Organic acids and derivatives	Carboxylic acids and derivatives	Amino acids, peptides, and analogues			50.9	55.9	M+FA-H	C10H16N2O2	-1.02909	255049	254453	248516	335941	272267	369820	298841	257594	184210	219646	210085	250504	212612
3.68_293.1145m/z	293.115	3.67823	neg	Aspartame	HMDB0001894	Organic acids and derivatives	Carboxylic acids and derivatives	Amino acids, peptides, and analogues		C11045	50.9	59.5	M-H	C14H18N2O5	0.790654	26696.1	28412.7	28655.3	25689.5	19355.2	28283.7	21970.4	27365.9	43422.8	21585.8	27719	42967.7	34381
4.03_410.2303n	433.22	4.03183	pos	forskolin	LMPR0104030004	Organoheterocyclic compounds	Benzofurans	Benzofuranones		C17854	50.9	61.6	M+Na, M+K	C22H34O7	-0.346967	64432.3	70104.6	69246.9	7719.91	143779	50050.4	34334.8	20961.3	113395	96289.3	108669	94561.6	61854.5
4.19_363.1174m/z	363.117	4.19373	neg	fluvoxamino acid	HMDB0060950	Benzenoids	Benzene and substituted derivatives	Trifluoromethylbenzenes			50.9	59.8	M+FA-H	C14H17F3N2O3	0.123088	111027	110123	120086	115181	92209.2	80385.3	103427	79703.2	106753	118704	127539	158586	164535
4.60_221.1533m/z	221.153	4.60487	pos	Tetradecan-7,9-diynoic acid	LMFA01031094	Lipids and lipid-like molecules	Fatty Acyls	Fatty Acids and Conjugates			50.9	60	M+H	C14H20O2	-1.31825	13524.4	14126.4	14897.7	16224.6	11284.7	26574.8	10719.4	12848.8	15139.6	9661.75	15457.2	13605.3	8196.26
6.14_269.2107m/z	269.211	6.13837	pos	(1R,2R)-3-oxo-2-pentyl-cyclopentanehexanoic acid	74959	Lipids and lipid-like molecules	Fatty Acyls	Octadecanoids			50.9	61.8	M+H	C16H28O3	-1.60074	16602.1	20927.8	18440	14363.2	13239.2	15183.8	14613.6	44978.9	12977.6	27011.6	16684.9	21157.5	15562.5
7.82_328.2478m/z	328.248	7.81693	pos	16-L1-PhytoP	LMFA02030027	Lipids and lipid-like molecules	Fatty Acyls	Octadecanoids			50.9	61.1	M+NH4	C18H30O4	-1.56006	78894.8	79103.9	70819	93063.2	110694	90582.3	87181.1	105286	21679.9	118480	32534.6	52100.1	75179.4
8.53_289.2157m/z	289.216	8.52938	pos	1,17-dihydroxy-androstan-3-one	LMST02020111	Lipids and lipid-like molecules	Sterol Lipids	Steroids			50.9	64.4	M+H-H2O	C19H30O3	-1.5149	5841.25	6934.85	5524.78	5755.31	5904.37	2291.32	2386.64	21657.3	5679.49	4188.96	3629.73	3553.97	3177.48
9.34_249.1846m/z	249.185	9.34	pos	Furanofukinin	HMDB0036640	Lipids and lipid-like molecules	Prenol lipids	Sesquiterpenoids			50.9	59.1	M+H	C16H24O2	-1.39836	146374	147571	147510	199412	131224	127643	137905	132412	134470	126654	137744	141898	117850
9.57_497.2747n	498.282	9.57388	pos	1-(2-methoxy-13-methyl-6Z-tetradecenyl)-sn-glycero-3-phosphoserine	LMGP03060006	Lipids and lipid-like molecules	Glycerophospholipids	Glycerophosphoserines			50.9	59.9	M+H, M+Na	C22H44NO9P	-1.30044	313011	329477	320414	390057	718358	126484	602015	540076	279516	173185	179809	148892	153621
0.60_218.1497m/z	218.15	0.6041	pos	β-Alanyl-L-lysine	63570	Organic acids and derivatives	Peptidomimetics	Hybrid peptides	**	C05341	50.8	61.2	M+H	C9H19N3O3	-1.04144	117115	127234	111110	102374	140947	168040	126231	183977	147245	80259.5	123624	145278	115926
2.15_107.0493m/z	107.049	2.14878	pos	Benzaldehyde	58358	Benzenoids	Benzene and substituted derivatives	Benzoyl derivatives	**	C00261	50.8	61.5	M+H	C7H6O	1.71345	25898.3	29762.2	27626.1	21270.7	36114.4	18957.4	28570.5	39531.8	48448.8	20719.4	26979.9	25588.8	21550.1
2.82_187.1081m/z	187.108	2.82118	neg	Glycylleucine	HMDB0000759	Organic acids and derivatives	Carboxylic acids and derivatives	Amino acids, peptides, and analogues	***	C02155	50.8	62	M-H	C8H16N2O3	-3.7597	32163.8	30140.9	31362.2	47116.1	31428.9	30503.4	43123.2	36663.7	33644.1	6514.62	26254.6	35588.3	31861.2
4.79_154.0992n	137.096	4.78763	pos	2,6-nonadienoic acid	74104	Lipids and lipid-like molecules	Fatty Acyls	Fatty Acids and Conjugates			50.8	56.4	M+H-H2O, M+H	C9H14O2	-1.08618	308496	307006	360803	304061	338926	317570	258421	331403	324885	384484	329862	303546	363604
5.67_415.2085m/z	415.208	5.66608	pos	10-Hydroperoxy-H4-neuroprostane	HMDB0062274	Lipids and lipid-like molecules	Fatty Acyls	Eicosanoids			50.8	64.6	M+Na	C22H32O6	-1.56981	33311.3	36896.7	36489.9	7884.34	56874.4	33355.5	27993.5	10206.2	66356.3	38650.3	61338.1	55336.3	23680.9
6.54_297.2070m/z	297.207	6.53895	neg	Palmitolinoleic acid	LMFA01030275	Lipids and lipid-like molecules	Fatty Acyls	Fatty acids and conjugates	**	C08362	50.8	57.3	M+FA-H	C16H28O2	-0.526515	100739	147353	128632	112466	113729	159344	67238.4	65725.6	54753.7	202205	61903.9	133588	112249
7.43_844.5347m/z	844.535	7.42542	neg	PS(17:1(9Z)/20:2(11Z,14Z))	LMGP03010268	Lipids and lipid-like molecules	Glycerophospholipids	Glycerophosphoserines			50.8	72	M+FA-H	C43H78NO10P	0.256546	15226.6	13646.4	21958.3	18594.4	2402.5	6133.71	19343.6	23646.1	6184.61	29075.7	1655.8	11883.4	11148.7
8.61_307.2627m/z	307.263	8.61398	pos	2,7,11-Cembratrien-4,6-diol	67404	Unclassified	Unclassified	Unclassified			50.8	61.1	M+H	C20H34O2	-1.60327	16543.4	11840.4	15714.2	8715.08	8086.78	5032.43	8001.04	11836.6	7010.02	23504.1	17016.1	17469.5	31796.4
8.84_277.1445m/z	277.145	8.84328	neg	(7b,10a)-3-Hydroxy-1,3,5-cadinatrien-9-one	HMDB0040981	Lipids and lipid-like molecules	Prenol lipids	Sesquiterpenoids			50.8	55.9	M+FA-H	C15H20O2	-0.103125	29887.5	25060.2	23238.8	22185.1	31259.2	24761.1	22012.2	26178.5	40774.4	25158.5	41112.4	335045	40311.8
9.36_271.2264m/z	271.226	9.36137	pos	(-)-Malyngolide	65417	Unclassified	Unclassified	Unclassified			50.8	59.6	M+H	C16H30O3	-1.52955	45125.1	44860.4	45345.1	53945.1	69154.6	32740.6	59776.1	53478.8	23904.1	47845.8	34743.5	38455.8	66806.3
0.75_244.1288m/z	244.129	0.750283	pos	Glutaminylproline	HMDB0028805	Organic acids and derivatives	Carboxylic acids and derivatives	Amino acids, peptides, and analogues			50.7	62.7	M+H	C10H17N3O4	-1.37444	1.38453e+06	1.32536e+06	1.37422e+06	1.27911e+06	1.62992e+06	1.47696e+06	1.6184e+06	1.59337e+06	1.28596e+06	1.32965e+06	1.40135e+06	1.56282e+06	1.32037e+06
0.77_164.0472n	182.081	0.7673	pos	4-Hydroxycinnamic acid	HMDB0002035	Phenylpropanoids and polyketides	Cinnamic acids and derivatives	Hydroxycinnamic acids and derivatives	***	C00811	50.7	56.8	M+H, M+NH4	C9H8O3	-0.969328	811194	779561	809249	987623	954839	1.35607e+06	1.17273e+06	666404	1.17059e+06	663473	748361	729795	782300
0.81_549.0529m/z	549.053	0.805083	neg	UDP-L-rhamnose	HMDB0012305	Nucleosides, nucleotides, and analogues	Pyrimidine nucleotides	Pyrimidine nucleotide sugars	**	C02199	50.7	56.9	M-H	C15H24N2O16P2	0.0895387	1.94275e+06	1.79147e+06	1.89095e+06	3.08297e+06	1.89494e+06	2.3387e+06	2.82227e+06	1.86944e+06	1.48402e+06	1.87892e+06	1.47935e+06	2.98558e+06	2.09029e+06
10.09_407.2204m/z	407.22	10.0881	neg	PA(16:1(9Z)/0:0)	LMGP10050016	Lipids and lipid-like molecules	Glycerophospholipids	Glycerophosphates			50.7	59	M-H	C19H37O7P	-0.0464996	750117	715620	665892	943207	1.13986e+06	908023	1.15755e+06	763111	562506	628577	692912	604539	735910
10.32_459.3116m/z	459.312	10.3237	neg	18-(3-Hydroxy-3-methylbutyl)-20-methyl-9,10-secopregna-5,7,10(19),20-tetraene-1,3-diol	LMST03020625	Lipids and lipid-like molecules	Sterol Lipids	Secosteroids			50.7	59.6	M+FA-H	C27H42O3	0.0392705	45514.6	31582.6	40731.2	16533.3	27845.4	20432.6	23619.4	10979.8	60894.2	42064.5	46188.6	41554.1	76400.4
3.04_251.1035m/z	251.103	3.03532	neg	Serylphenylalanine	HMDB0029046	Organic acids and derivatives	Carboxylic acids and derivatives	Amino acids, peptides, and analogues			50.7	58.6	M-H	C12H16N2O4	-0.944465	27159.6	32368.8	28280.9	55675.2	14211.3	19043.7	52966.4	11253.5	45698.8	1287.15	52535.6	113149	73216.9
4.19_204.0660m/z	204.066	4.19373	neg	Indolelactic acid	71	Organoheterocyclic compounds	Indoles and derivatives	Indolyl carboxylic acids and derivatives		C02043	50.7	65.9	M-H	C11H11NO3	-3.10017	6111.14	5859.33	7248.23	5280.95	8609.48	8925.13	4971.6	4533.69	3957.2	6144.9	3465.16	5832.45	8013.8
7.38_357.2647m/z	357.265	7.38313	neg	9,13-dihydroxy-12-ethoxy-10-octadecenoic acid	LMFA01050122	Lipids and lipid-like molecules	Fatty Acyls	Fatty Acids and Conjugates			50.7	59.9	M-H	C20H38O5	0.0528304	54164.9	62620.1	67602.2	55397.5	27343.8	37176	46803.7	43365.2	85366.8	97850.8	64260.8	75252.1	75742.6
8.11_500.2786m/z	500.279	8.11012	neg	LysoPE(20:4(5Z,8Z,11Z,14Z)/0:0)	HMDB0011517	Lipids and lipid-like molecules	Glycerophospholipids	Glycerophosphoethanolamines			50.7	59.1	M-H	C25H44NO7P	0.639546	6874.58	4780.96	6298.57	379067	6851.26	419003	11573.3	26706.4	5834.94	9771.56	5733.14	8.51148e+06	4884.75
9.57_231.2104m/z	231.21	9.57388	pos	Sterol	HMDB0060512	Lipids and lipid-like molecules	Steroids and steroid derivatives	Hydroxysteroids		C00370	50.7	58.3	M+H-H2O	C17H28O	-1.202	23307.6	22847.6	22465	36097.9	33992.2	35478.5	15371.7	8510.32	2585.79	31787.4	10929.2	17482.9	30024.7
11.11_296.2579m/z	296.258	11.1139	pos	estrane-3alpha,17alpha-diol	LMST02010019	Unclassified	Unclassified	Unclassified			50.6	61.7	M+NH4	C18H30O2	-1.83984	65224.8	48625	51944.5	57597.7	51137	50861.2	37759.2	43982.3	72289.7	78137.6	56410.6	60979.8	55249.6
3.46_241.1192m/z	241.119	3.46422	neg	Glutamylisoleucine	HMDB0028822	Organic acids and derivatives	Carboxylic acids and derivatives	Amino acids, peptides, and analogues			50.6	56.1	M-H2O-H	C11H20N2O5	-0.792576	210291	204845	191459	208049	164173	179043	197117	148404	203686	194374	186811	218867	199812
5.21_170.1305n	171.138	5.2087	pos	Limonene-1,2-diol	LMPR0102090016	Lipids and lipid-like molecules	Prenol lipids	Isoprenoids		C07276	50.6	56.2	M+H-H2O, M+H	C10H18O2	-1.18001	459598	525590	505430	251113	422961	230761	384309	453349	371856	784414	534988	735325	755288
7.92_651.1364m/z	651.136	7.92345	neg	Patuletin 3-(6''-(E)-feruloylglucoside)	LMPK12112960	Lipids and lipid-like molecules	Polyketides	Flavonoids			50.6	62.7	M-H2O-H	C32H30O16	1.26872	18255.5	19922.3	18876.4	11971	22409.8	19768.7	16139	13530.7	11098	21925.3	15647.1	443052	17389.2
8.44_580.3237m/z	580.324	8.44432	pos	PKOOA-PA	LMGP20070006	Lipids and lipid-like molecules	Glycerophospholipids	Oxidized glycerophospholipids			50.6	64.2	M+NH4	C27H47O10P	-1.3702	29717.9	30775	26966.9	4216.35	34137	0.00308835	27993.1	151929	6000.05	20537.6	5814.65	36453.1	7235.33
8.81_313.2384m/z	313.238	8.80768	neg	8R,11S-DiHOME	LMFA02000063	Lipids and lipid-like molecules	Fatty Acyls	Octadecanoids			50.6	57	M-H	C18H34O4	-0.0192796	403480	388469	448714	408928	562941	800054	404619	352037	77831.8	590346	171794	530682	423180
1.09_158.0923m/z	158.092	1.09433	pos	Citrulline	HMDB0000904	Organic acids and derivatives	Carboxylic acids and derivatives	Amino acids, peptides, and analogues	**	C00327	50.5	61.3	M+H-H2O	C6H13N3O3	-0.843035	300780	313048	293783	351474	291397	424593	308178	290011	275614	343283	290868	323840	303973
1.67_256.1765m/z	256.176	1.66542	pos	Arginyl-Valine	HMDB0028722	Organic acids and derivatives	Carboxylic acids and derivatives	Amino acids, peptides, and analogues			50.5	57	M+H-H2O	C11H23N5O3	-1.20997	403356	397523	409931	354696	362280	299338	372888	418291	497634	502010	442957	465528	435384
10.65_695.0862m/z	695.086	10.6537	neg	2-O-(6-Phospho-alpha-mannosyl)-D-glycerate	HMDB0012152	Organic oxygen compounds	Organooxygen compounds	Carbohydrates and carbohydrate conjugates		C16699	50.5	65.8	2M-H	C9H17O12P	2.8579	173413	175507	169137	66255.9	261536	74802.4	216399	257814	108982	119996	142554	0.00308835	174980
12.23_408.1608m/z	408.161	12.2344	neg	6-Hydroxyfluvastatin	HMDB0014037	Organoheterocyclic compounds	Pyrroles	Substituted pyrroles			50.5	57.3	M-H2O-H	C24H26FNO5	-1.93178	547301	514389	504616	1.45896e+06	606572	2.02537e+06	555625	599612	744387	603544	601000	3.36004e+06	567678
13.06_347.2574m/z	347.257	13.0566	pos	Methyl-[10]-shogaol	87700	Benzenoids	Benzene and substituted derivatives	Methoxybenzenes			50.5	63.1	M+H	C22H34O3	-2.0193	22769.7	27053	24124.3	19757.5	14484	11799.1	14934.2	10072.6	28604.1	56092.9	40609	43663	46436.1
2.64_225.0877m/z	225.088	2.64465	neg	Glutamylproline	HMDB0028827	Organic acids and derivatives	Carboxylic acids and derivatives	Amino acids, peptides, and analogues			50.5	66.5	M-H2O-H	C10H16N2O5	-1.68976	1.67346e+06	1.54737e+06	1.50837e+06	1.28211e+06	1.43903e+06	1.52474e+06	1.38928e+06	1.40812e+06	1.8862e+06	1.76463e+06	1.82522e+06	1.61556e+06	2.08593e+06
2.91_277.1194m/z	277.119	2.90738	neg	Aminoglutethimide	HMDB0014501	Benzenoids	Benzene and substituted derivatives	Aniline and substituted anilines		C07617	50.5	54.7	M+FA-H	C13H16N2O2	0.108663	203895	197357	193799	289177	188172	205720	270173	271329	142540	183287	179505	178056	168722
3.28_227.1033m/z	227.103	3.28212	neg	gamma-Glutamylvaline	HMDB0011172	Organic acids and derivatives	Carboxylic acids and derivatives	Amino acids, peptides, and analogues			50.5	57.8	M-H2O-H	C10H18N2O5	-1.64033	220957	213540	222453	208106	195685	226650	198320	184008	210683	219768	215724	214046	196953
5.77_255.1740m/z	255.174	5.76892	pos	3-Deoxyestrone	70471	Unclassified	Unclassified	Unclassified			50.5	57.2	M+H	C18H22O	-1.35458	3806.54	4406.94	4094.29	3120.98	4136.72	3582.36	3204.82	25420.4	857.845	1672.14	424.251	758.861	0.00308835
6.54_312.2299n	311.223	6.53895	neg	Dihydroxychaulmoogric acid	LMFA01140029	Lipids and lipid-like molecules	Fatty Acyls	Fatty Acids and Conjugates			50.5	55.5	M-H, 2M-H, M-H2O-H	C18H32O4	-0.527672	9.08052e+06	1.44703e+07	1.27297e+07	1.71149e+07	1.32778e+07	1.94807e+07	1.0872e+07	9.52394e+06	4.24454e+06	1.54115e+07	4.38042e+06	1.11587e+07	8.84573e+06
7.88_313.2368m/z	313.237	7.88033	pos	α-12,13-DiHODE	36046	Lipids and lipid-like molecules	Fatty Acyls	Lineolic acids and derivatives			50.5	57.4	M+H	C18H32O4	-1.67861	357622	350957	368930	621161	530307	617560	308554	178616	50571.7	609389	144263	264748	411436
0.75_335.1446m/z	335.145	0.750283	pos	Pseudaminic acid	73533	Unclassified	Unclassified	Unclassified			50.4	56.5	M+H	C13H22N2O8	-1.00959	614597	588789	689413	507134	626612	618637	502348	557937	699486	775309	859881	884189	822419
12.63_208.1461n	226.18	12.6334	pos	3-Hydroxy-beta-ionone	91835	Lipids and lipid-like molecules	Prenol lipids	Sesquiterpenoids			50.4	56.2	M+H, M+NH4, M+H-H2O	C13H20O2	-1.18294	183149	192659	184175	16793.4	19971.1	20801.8	13849.5	18447.2	14633.8	15499.7	12129	15293.9	15411
15.23_108.0810m/z	108.081	15.2309	pos	2,4-Dimethylpyridine	88293	Organoheterocyclic compounds	Pyridines and derivatives	Methylpyridines			50.4	55.4	M+H	C7H9N	1.92147	1.04651e+06	1.02155e+06	1.03191e+06	1.15795e+06	1.12706e+06	1.98607e+06	1.11926e+06	1.12529e+06	1.08529e+06	1.08791e+06	1.05953e+06	1.13755e+06	1.13744e+06
4.44_247.1437m/z	247.144	4.43598	pos	Phenylalanyl-Valine	HMDB0029008	Organic acids and derivatives	Carboxylic acids and derivatives	Amino acids, peptides, and analogues			50.4	56.9	M+H-H2O	C14H20N2O3	-1.57745	30935.9	33514	30857.5	39781.3	32285.4	31274.5	41290.3	29792.5	33674.1	37508.1	42235.4	45943.3	35873.4
6.56_176.1199n	159.117	6.55702	pos	3-(4-Isopropylphenyl)propanal	91320	Lipids and lipid-like molecules	Prenol lipids	Monoterpenoids			50.4	57.1	M+H-H2O, M+H	C12H16O	-1.41975	38926.5	41739.9	39990.8	48478.6	50068.5	63959.1	39842.8	39948.1	15138.9	63090.9	14656.3	30091.4	37926.1
7.03_314.2458n	313.238	7.02535	neg	7,10-dihydroxy-8E-octadecenoic acid	LMFA02000327	Lipids and lipid-like molecules	Fatty Acyls	Octadecanoids			50.4	54.8	M-H2O-H, M-H	C18H34O4	0.216212	799221	889805	915088	1.40481e+06	1.11493e+06	1.63817e+06	1.12488e+06	977890	244079	827524	229222	783861	605701
7.16_274.1928n	275.2	7.16395	pos	5Z,8Z,11Z,14Z,17Z-octadecapentaenoic acid	LMFA02000349	Lipids and lipid-like molecules	Fatty Acyls	Octadecanoids			50.4	57	M+H-H2O, M+H	C18H26O2	-1.65692	1.02894e+06	963673	1.00164e+06	822208	900613	1.21857e+06	900862	3.21537e+06	447047	1.13379e+06	387682	668294	472382
7.89_339.2540m/z	339.254	7.8909	neg	Prostaglandin D1 Alcohol	45415	Unclassified	Unclassified	Unclassified			50.4	57.1	M-H	C20H36O4	-0.313964	61931.3	62622.6	71169.9	46155.6	36153.8	37098.1	48403.4	52490.2	39748.6	113414	38109.9	80560.6	81555.1
7.99_372.1205n	395.11	7.98528	pos	Tangeritin	44437	Phenylpropanoids and polyketides	Flavonoids	O-methylated flavonoids		C10190	50.4	60.3	M+Na, M+K, M+H	C20H20O7	-1.14777	30557.9	29256.5	29114.4	42413.9	114440	26468.8	36010.7	44708.6	30556.5	98382.7	27245.2	32745.9	27045.7
9.96_473.3119m/z	473.312	9.95855	neg	Sorbitan oleate	LMFA07011018	Lipids and lipid-like molecules	Fatty Acyls	Fatty acid esters			50.4	55	M+FA-H	C24H44O6	-0.119211	158132	146501	154593	270700	257280	225959	258552	154760	210231	157395	115759	135358	175588
0.60_163.1075m/z	163.108	0.6041	pos	2-Deoxystreptamine	65799	Unclassified	Unclassified	Unclassified			50.3	55.2	M+H	C6H14N2O3	-1.15583	217663	245767	216268	230389	203677	317337	204225	293591	201110	222371	275264	280937	239307
0.69_195.0875m/z	195.087	0.693483	pos	Histidinyl-Glycine	HMDB0028885	Organic acids and derivatives	Carboxylic acids and derivatives	Amino acids, peptides, and analogues			50.3	62.8	M+H-H2O	C8H12N4O3	-0.87615	120879	137438	152376	165957	158172	196325	155021	91286.7	114674	180824	154442	179929	132593
0.72_145.0738n	146.081	0.716233	pos	2-Amino-5-oxohexanoate	63460	Unclassified	Unclassified	Unclassified			50.3	56.4	M+H, M+Na	C6H11NO3	-0.704663	898261	971662	978982	1.04834e+06	1.02426e+06	725663	984731	1.1e+06	792218	802409	798807	885886	724604
12.44_270.2787m/z	270.279	12.4427	pos	1,16-Heptadecadien-3-one	LMFA12000191	Lipids and lipid-like molecules	Fatty Acyls	Oxygenated hydrocarbons			50.3	56.4	M+NH4	C17H32O	-1.6906	143478	141876	148089	152752	129127	99865.1	106380	116243	145203	148863	79878.4	113636	96211.4
15.32_623.3204m/z	623.32	15.3242	neg	PI(20:2(11Z,14Z)/0:0)	LMGP06050020	Lipids and lipid-like molecules	Glycerophospholipids	Glycerophosphoinositols			50.3	64.8	M-H	C29H53O12P	0.280246	26078.8	20402.5	28225.2	63483.1	60476.9	88813.9	74306.9	30594.6	2849.81	5034.52	1720.79	13946.9	1665.22
2.01_215.1024m/z	215.102	2.01147	pos	N2-Succinyl-L-ornithine	HMDB0001199	Organic acids and derivatives	Carboxylic acids and derivatives	Amino acids, peptides, and analogues	**	C03415	50.3	57.5	M+H-H2O	C9H16N2O5	-0.965073	75862.3	69923.9	71909.3	96424.6	79339.1	69439.5	81657.7	78236.8	79250.1	62557.1	87049.3	82707	68767.3
2.91_259.1299m/z	259.13	2.90738	neg	Glutamylleucine	HMDB0028823	Organic acids and derivatives	Carboxylic acids and derivatives	Amino acids, peptides, and analogues			50.3	56.1	M-H	C11H20N2O5	-0.102202	48479.6	44921.7	44783.1	65179	36799.7	43825.8	58402.1	73066.4	47869.2	6234.27	38049.5	57001.8	48326.1
3.30_663.3725m/z	663.372	3.30325	neg	2alpha,7beta,15beta,18-tetraacetoxy-cholest-5-en-3alpha-ol	LMST01010312	Unclassified	Unclassified	Unclassified			50.3	59.8	M+FA-H	C35H54O9	-4.0863	522597	531727	551659	783270	146451	217726	587731	146674	893216	826.553	864646	1.20301e+06	999340
3.66_219.1127m/z	219.113	3.65823	pos	Alanyl-Phenylalanine	HMDB0028694	Organic acids and derivatives	Carboxylic acids and derivatives	Amino acids, peptides, and analogues			50.3	56.5	M+H-H2O	C12H16N2O3	-0.442048	69479.5	72354.5	69597.1	75866.2	64132.1	58925.4	81360.8	61766.1	75063.8	62539.8	79191	75195.1	84213.7
3.66_243.1337m/z	243.134	3.65823	pos	gamma-Glutamylisoleucine	HMDB0011170	Organic acids and derivatives	Carboxylic acids and derivatives	Amino acids, peptides, and analogues			50.3	55.3	M+H-H2O	C11H20N2O5	-0.712492	170264	173654	175535	175724	228962	137365	215501	191437	124348	148384	165716	236806	145443
3.76_282.1212n	265.118	3.75973	pos	Hydroxy-lacosamide	HMDB0061146	Organic acids and derivatives	Carboxylic acids and derivatives	Amino acids, peptides, and analogues			50.3	56.8	M+H-H2O, M+K	C13H18N2O5	-1.21534	134369	130239	128682	160555	121372	118689	125822	126748	139266	120796	142431	138474	147507
5.71_612.3153m/z	612.315	5.7091	neg	PS(10:0/10:0)	LMGP03010022	Lipids and lipid-like molecules	Glycerophospholipids	Glycerophosphoserines			50.3	65	M+FA-H	C26H50NO10P	-0.183741	9985.27	6428.34	6867.29	3544.49	1309.77	590.627	3254.81	5735.12	14076	14475.3	20032.4	6696.44	8128.21
5.78_353.1946m/z	353.195	5.78377	neg	14,14,14-Trifluoro-11E-tetradecenyl acetate	LMFA07010327	Lipids and lipid-like molecules	Fatty Acyls	Fatty esters			50.3	54	M+FA-H	C16H27F3O2	0.185466	56791.4	57922.2	64035.7	68291.3	56021	61702.5	60993.4	82177.1	28751.7	92687.1	34265	60531.4	63141.3
7.82_341.2107m/z	341.211	7.81693	pos	4,5-epoxy-17R-HDHA	LMFA04000078	Lipids and lipid-like molecules	Fatty Acyls	Docosanoids			50.3	58.7	M+H-H2O	C22H30O4	-1.28317	20891.6	20255.8	22827.3	23392.4	40947.6	16026.3	30460.4	41625	10819.4	12145.5	16580.6	26814.8	8541.3
8.08_239.1286m/z	239.129	8.08128	neg	Cucujolide IV	LMFA07040036	Lipids and lipid-like molecules	Fatty Acyls	Fatty esters			50.3	54.5	M+FA-H	C12H18O2	-1.41729	72618.8	82877.1	74854.3	72137	93876.4	79865.1	79177.2	85241.7	61548.9	76909.3	110708	602773	57160.2
8.64_576.2030m/z	576.203	8.64342	neg	2-amino-4-({1-[(carboxymethyl)-C-hydroxycarbonimidoyl]-2-[(1-hydroxy-2,4-diphenylbutan-2-yl)sulfanyl]ethyl}-C-hydroxycarbonimidoyl)butanoic acid	HMDB0135577	Organic acids and derivatives	Carboxylic acids and derivatives	Amino acids, peptides, and analogues			50.3	56.8	M+FA-H	C26H33N3O7S	1.55728	691945	503614	423617	1.05293e+06	691830	618670	1.38473e+06	2.26555e+06	46863.8	389153	28814.5	98967.7	71553.4
8.64_621.2005m/z	621.201	8.64342	neg	N-(1-Deoxy-1-fructosyl)methionine	HMDB0037841	Organic acids and derivatives	Carboxylic acids and derivatives	Amino acids, peptides, and analogues			50.3	66.4	2M-H	C11H21NO7S	0.0863639	181493	140941	107614	134272	169216	123160	291534	360235	12236.4	107945	6645.19	16335.5	24454
0.71_233.0775m/z	233.077	0.712433	neg	L-glycyl-L-hydroxyproline	HMDB0011173	Unclassified	Unclassified	Unclassified			50.2	62.4	M+FA-H	C7H12N2O4	-2.19659	60530.1	65967.3	61441.1	96260.1	61132.1	72268.9	68090	79632.9	73078.6	59838.9	65585.8	86756.7	90734.4
0.75_226.1547m/z	226.155	0.750283	pos	Lysyl-Proline	HMDB0028959	Organic acids and derivatives	Carboxylic acids and derivatives	Amino acids, peptides, and analogues			50.2	56.5	M+H-H2O	C11H21N3O3	-1.23003	361565	360814	362880	345133	453212	416952	430020	363821	325843	417192	378952	434584	367825
1.27_188.0915m/z	188.092	1.2681	pos	Herierin III	HMDB0038760	Organoheterocyclic compounds	Pyrans	Pyranones and derivatives			50.2	54.3	M+NH4	C8H10O4	-1.19045	285914	288379	279338	89445.6	382431	66940.3	338868	455566	248780	254745	317516	398634	310992
14.23_352.3203m/z	352.32	14.2263	pos	10,13,16-Docosatrienoic acid	LMFA04000090	Lipids and lipid-like molecules	Fatty Acyls	Docosanoids			50.2	60	M+NH4	C22H38O2	-2.08084	317764	203930	213447	276445	232723	283633	222351	222554	293122	291030	246705	300093	285036
3.41_229.1546m/z	229.155	3.41087	pos	L-isoleucyl-L-proline	62022	Organic acids and derivatives	Carboxylic acids and derivatives	Amino acids, peptides, and analogues			50.2	54.9	M+H	C11H20N2O3	-0.394703	102158	108525	110377	73218.9	106632	49947.4	152837	173680	95460.2	81000.2	87746.4	145270	104720
3.74_461.1681m/z	461.168	3.74262	neg	Phenylethyl primeveroside	HMDB0041274	Organic oxygen compounds	Organooxygen compounds	Carbohydrates and carbohydrate conjugates			50.2	59.6	M+FA-H	C19H28O10	4.04953	74184	80460.9	80355.3	94593.8	75198.5	91242.4	78196.3	68178.5	70149.3	67148.8	70153.6	91018.5	69168.6
4.07_530.2851m/z	530.285	4.07452	pos	TMC-1A	LMFA08020204	Lipids and lipid-like molecules	Fatty Acyls	Fatty amides			50.2	62.7	M+NH4	C28H36N2O7	-1.88693	18825.3	18433.3	20092.1	8513.61	49037.3	17604.4	23782.8	28422.2	14361.9	13319.5	17625.9	18389.3	4212.02
4.79_119.0856m/z	119.086	4.78763	pos	(±)-1-(4-Methylphenyl)ethanol	HMDB0034378	Benzenoids	Benzene and substituted derivatives	Toluenes			50.2	54.2	M+H-H2O	C9H12O	0.528171	38008.4	37177.6	42436.8	39595.8	42925.6	41978.5	32124.6	39410.1	37650.6	43375.9	37937.2	37859.3	39452.3
5.19_218.1304n	219.138	5.18843	pos	2-[5]-ladderane ethanoic acid	LMFA01140081	Lipids and lipid-like molecules	Fatty Acyls	Fatty Acids and Conjugates			50.2	55.8	M+H-H2O, M+H	C14H18O2	-1.44875	26758.4	26700.8	28272.8	70957.7	49233.5	39394.8	16896.7	11207.2	31074.1	8275.83	27505.7	11635.1	3515.58
5.77_283.1074m/z	283.107	5.76892	pos	Saphenic acid methyl ester	69317	Unclassified	Unclassified	Unclassified			50.2	58.9	M+H	C16H14N2O3	-1.21934	3170.4	3270.42	2985	5384.33	3404.82	2211.04	3674.62	4321.87	2405.84	2523.54	2194.3	2626.66	3225.36
6.23_446.1207n	429.117	6.23425	pos	Luteolin 7-methyl ether 4'-rhamnoside	LMPK12111039	Lipids and lipid-like molecules	Polyketides	Flavonoids			50.2	57.8	M+H-H2O, M+H, M+K	C22H22O10	-1.26321	123328	129164	136340	144465	147427	230775	140711	128247	126774	121496	127099	136063	123052
6.97_328.2245n	351.213	6.97088	pos	9S,12S,13S-trihydroxy-10E,15Z-octadecadienoic acid	74950	Lipids and lipid-like molecules	Fatty Acyls	Octadecanoids			50.2	57.8	M+H, M+Na, M+NH4	C18H32O5	-1.46075	694807	658951	697675	610432	763439	438301	688478	2.28284e+06	249022	606894	397487	645286	526815
7.73_221.1543m/z	221.154	7.73453	neg	(1S,2S)-3-oxo-2-pentyl-cyclopentanebutanoic acid	LMFA02010016	Lipids and lipid-like molecules	Fatty Acyls	Octadecanoids			50.2	56.3	M-H2O-H	C14H24O3	-1.75091	30424.5	20811.2	21593.1	32206.4	40448.3	27846.2	40938.8	36651.4	16432.3	16004.4	37987.9	29508.2	17207.9
8.15_425.2535n	426.261	8.15007	pos	LysoPE(14:0/0:0)	HMDB0011500	Lipids and lipid-like molecules	Glycerophospholipids	Glycerophosphoethanolamines			50.2	56.9	M+H, M+Na	C19H40NO7P	-1.65803	123118	126340	125022	77498.5	169842	105918	279972	221039	32224	214049	22701.4	204458	48294.5
9.06_399.2161m/z	399.216	9.06437	pos	Citreoviridin D	HMDB0030522	Organoheterocyclic compounds	Pyrans	Pyranones and derivatives			50.2	58.5	M+H-H2O	C24H32O6	-1.08597	46173.6	52228.8	48665.1	133534	33830.3	37859.4	29692.3	31593.5	17409	51387.1	93770.6	36133.4	33568
0.61_202.1192m/z	202.119	0.61135	neg	Glycyl-Lysine	HMDB0028846	Organic acids and derivatives	Carboxylic acids and derivatives	Amino acids, peptides, and analogues			50.1	59.5	M-H	C8H17N3O3	-2.52692	30267.3	26091.6	35566	27938.4	33897.7	30440.1	34507.3	40141.4	30724	21713.9	31461.7	29044	30628.3
1.10_272.0888m/z	272.089	1.10118	neg	Deoxycytidine	HMDB0000014	Nucleosides, nucleotides, and analogues	Pyrimidine nucleosides	Pyrimidine 2'-deoxyribonucleosides	**	C00881	50.1	56.8	M+FA-H	C9H13N3O4	-0.0561511	22649.7	18837.7	26278.5	21501.8	21834.8	20093.3	17851.4	33400.8	23289.9	25208.2	19375.4	23452.5	20279.6
1.10_662.1021m/z	662.102	1.10118	neg	Fenugreekine	HMDB0039421	Organoheterocyclic compounds	Pyridines and derivatives	Unclassified			50.1	59.8	M-H	C21H27N7O14P2	0.344803	133851	90004.6	123087	186798	162223	163910	162686	146889	104753	134923	87337.9	71177.2	77183.2
1.50_194.0578n	212.091	1.49638	pos	CRESOPYRINE	43914	Unclassified	Unclassified	Unclassified			50.1	52.2	M+H, M+NH4, M+H-H2O	C10H10O4	-0.584643	2.31034e+06	2.39082e+06	2.36616e+06	2.15578e+06	2.3739e+06	1.56988e+06	2.12226e+06	2.04563e+06	2.69014e+06	2.80417e+06	2.65762e+06	2.44077e+06	3.24475e+06
11.04_262.2292n	280.263	11.0382	pos	6,10,14-Trimethyl-5,9,13-pentadecatrien-2-one	HMDB0034495	Lipids and lipid-like molecules	Prenol lipids	Diterpenoids			50.1	55	M+H, M+NH4, M+H-H2O	C18H30O	-1.86158	6.38213e+07	6.66218e+07	6.57589e+07	5.55798e+07	5.55684e+07	4.74466e+07	4.73631e+07	5.4575e+07	5.93837e+07	6.22128e+07	4.41887e+07	4.72154e+07	4.47986e+07
11.35_377.3202m/z	377.32	11.3483	pos	Dehydroergosterol	LMST01031023	Lipids and lipid-like molecules	Sterol Lipids	Sterols			50.1	59.7	M+H-H2O	C28H42O	-0.249461	39386.3	39175.3	42548.7	35082.7	24908.3	32747.5	25214.1	14774.9	36727.6	60622.6	62836.9	59801.7	38105.3
12.80_836.5398m/z	836.54	12.8031	pos	PS(18:3(9Z,12Z,15Z)/20:0)	HMDB0112471	Lipids and lipid-like molecules	Glycerophospholipids	Glycerophosphoserines			50.1	56.4	M+Na	C44H80NO10P	-1.77721	490975	486054	543551	85478.4	181612	71645.5	649787	1.38231e+06	174482	1.50554e+06	172886	1.65987e+06	148649
2.89_357.2257m/z	357.226	2.88572	neg	Kinetensin 1-3	HMDB0012983	Organic acids and derivatives	Carboxylic acids and derivatives	Amino acids, peptides, and analogues			50.1	56	M-H	C15H30N6O4	0.331354	152901	159275	144062	134746	78862.9	86520.6	121627	75046.9	173877	173105	201513	251505	193467
3.51_376.1383n	375.131	3.50693	neg	Riboflavin	HMDB0000244	Organoheterocyclic compounds	Pteridines and derivatives	Alloxazines and isoalloxazines	***	C00255	50.1	59.4	M-H, M+FA-H, M-H2O-H	C17H20N4O6	-0.0651631	44103.3	47327.1	43089.9	42234.4	46487.6	54130.2	39871.2	50632.2	53853.7	41351	35103	52210.1	57091.6
3.64_306.0766m/z	306.077	3.6357	neg	Glutathionate(1-)	HMDB0062697	Organic acids and derivatives	Carboxylic acids and derivatives	Amino acids, peptides, and analogues			50.1	63.8	M-H	C10H17N3O6S	0.104419	8820.65	6357.84	7792.38	6485.39	9374.16	9185.01	6625.24	14134.5	2514.1	8456.36	4443.66	4337.49	3275.98
5.62_312.2522m/z	312.252	5.62343	pos	13S-HOTrE(gamma)	LMFA02000173	Lipids and lipid-like molecules	Fatty Acyls	Octadecanoids			50.1	59.2	M+NH4	C18H30O3	-3.69965	22007.6	25388	25147.8	45377.3	29940.1	106118	19268.4	6635.33	7018.21	23224.6	14837.1	22585.1	36098.8
6.74_286.2141n	309.203	6.73963	pos	16-Hydroxy-10-oxohexadecanoic acid	HMDB0041287	Lipids and lipid-like molecules	Fatty Acyls	Fatty acids and conjugates			50.1	56.8	M+Na, M+K, M+H-H2O	C16H30O4	-1.04481	171288	162141	151697	98088.8	192367	88955.3	181310	481969	43410.6	206543	90054.1	146801	147931
7.25_196.1461n	197.153	7.24743	pos	5E,7E-dodecadienoic acid	34901	Lipids and lipid-like molecules	Fatty Acyls	Fatty Acids and Conjugates			50.1	54.6	M+H-H2O, M+H	C12H20O2	-1.33707	188501	185185	180182	301776	251527	317676	161230	118641	62084.2	264273	92063.9	134230	194284
8.68_356.2789m/z	356.279	8.67713	pos	Sterebin E	HMDB0035379	Lipids and lipid-like molecules	Prenol lipids	Diterpenoids			50.1	57.2	M+NH4	C20H34O4	-1.9381	296300	301590	323811	563374	511726	557212	307045	154956	38676.5	358583	103047	217893	298817
0.75_249.1078m/z	249.108	0.750283	pos	Glutamylthreonine	HMDB0028829	Organic acids and derivatives	Carboxylic acids and derivatives	Amino acids, peptides, and analogues			50	57.5	M+H	C9H16N2O6	-1.26317	242465	205854	245994	347838	158506	650819	213959	107947	271358	297373	245019	165943	275746
0.75_260.1237m/z	260.124	0.750283	pos	Hydroxyprolyl-Glutamine	HMDB0028861	Organic acids and derivatives	Carboxylic acids and derivatives	Amino acids, peptides, and analogues			50	56.7	M+H	C10H17N3O5	-1.38798	911781	987863	995853	922212	1.14819e+06	1.27894e+06	1.0661e+06	954066	1.05073e+06	981960	1.15623e+06	1.26887e+06	1.07983e+06
1.09_247.1165n	230.113	1.09433	pos	Glutaminylthreonine	HMDB0028807	Organic acids and derivatives	Carboxylic acids and derivatives	Amino acids, peptides, and analogues			50	55.7	M+H-H2O, M+H	C9H17N3O5	-1.11857	341308	359008	354787	458958	314197	399128	346402	334593	378175	360448	357823	325945	313603
1.13_269.1069m/z	269.107	1.1286	pos	Histidinyl-Methionine	HMDB0028891	Organic acids and derivatives	Carboxylic acids and derivatives	Amino acids, peptides, and analogues			50	56.4	M+H-H2O	C11H18N4O3S	0.747777	694894	781009	712451	755934	999843	578359	708702	1.13102e+06	1.11693e+06	256915	639227	459846	478382
1.15_202.0952n	185.092	1.14707	pos	Serylproline	HMDB0029047	Organic acids and derivatives	Carboxylic acids and derivatives	Amino acids, peptides, and analogues			50	59.6	M+H-H2O, M+Na	C8H14N2O4	-0.897279	601421	713406	638057	775863	643924	733276	593482	573702	608976	716503	651229	713852	672225
1.43_217.1312n	218.138	1.43372	pos	(±)-Propionylcarnitine	85176	Unclassified	Unclassified	Unclassified			50	53.1	M+H, M+Na	C10H19NO4	-1.03163	373418	382814	389113	394996	762081	313940	494202	1.05598e+06	191323	203665	266963	194108	156940
15.30_850.4719m/z	850.472	15.295	pos	Azaspiracid 3	HMDB0038231	Organoheterocyclic compounds	Azaspirodecane derivatives	Unclassified			50	62	M+Na	C46H69NO12	0.835203	18185.2	19164.5	26871.7	26579.2	21585.6	20914.5	17936.3	45013.4	29188.6	24018.1	12554.3	22786.8	16019.9
2.81_383.1073n	384.115	2.81318	pos	Succinyladenosine	HMDB0000912	Nucleosides, nucleotides, and analogues	Purine nucleosides	Unclassified			50	55.1	M+H, M+Na	C14H17N5O8	-1.03955	1.65964e+06	1.6522e+06	1.65329e+06	1.58136e+06	1.38865e+06	1.75701e+06	1.63236e+06	1.64666e+06	2.46703e+06	1.58362e+06	1.41501e+06	1.14129e+06	1.97222e+06
3.22_258.1458m/z	258.146	3.22048	neg	Glutaminylisoleucine	HMDB0028800	Organic acids and derivatives	Carboxylic acids and derivatives	Amino acids, peptides, and analogues			50	59.6	M-H	C11H21N3O4	-0.590369	32903.7	37582.7	34434.5	38498.8	34419	45870.8	38346.7	47084.5	43687.3	31151.1	36902.6	43533	33944.8
4.07_204.0865m/z	204.086	4.07452	pos	N-Acetylmannosamine	HMDB0001129	Organic oxygen compounds	Organooxygen compounds	Carbohydrates and carbohydrate conjugates	**	C00645	50	59	M+H-H2O	C8H15NO6	-0.804699	14261.6	17480.3	16167.5	18434.4	26451.8	12815.4	19569.8	19214	7781.07	20351.1	14484.9	11015.9	16861.4
4.29_693.3290m/z	693.329	4.29258	neg	PHOHA-PI	LMGP20050009	Lipids and lipid-like molecules	Glycerophospholipids	Oxidized glycerophospholipids			50	58.3	M-H2O-H	C32H57O15P	4.6704	127986	158138	133010	141953	107372	135741	161410	113570	121588	6156.79	143724	180027	154727
5.04_210.1255n	211.133	5.04003	pos	(±)7-epi Jasmonic Acid	36071	Unclassified	Unclassified	Unclassified			50	53.3	M+H-H2O, M+H	C12H18O3	-0.653459	101355	105246	102616	136872	211368	116446	88187.3	230585	64350.8	80876	65887.3	69894.3	23672.1
6.19_267.1950m/z	267.195	6.19192	pos	Tetranor-12(R)-HETE	35513	Unclassified	Unclassified	Unclassified			50	59.1	M+H	C16H26O3	-1.68208	8286.44	8725.91	8339.33	12629	16028.8	9301.38	7924.55	6701.64	12253.1	3654.05	7743.62	4322.93	4333.99
7.06_353.2291m/z	353.229	7.05807	pos	9,12,13-TriHOME	HMDB0004708	Lipids and lipid-like molecules	Fatty Acyls	Fatty acids and conjugates		C14833	50	59.6	M+Na	C18H34O5	-2.32312	141618	128093	146680	95038.6	117272	46047.2	131519	94346	378320	117465	142154	212871	163362
7.69_637.1565m/z	637.157	7.69118	neg	8,8'-Methylenebiscatechin	HMDB0040140	Phenylpropanoids and polyketides	Flavonoids	Flavans			50	53.6	M+FA-H	C31H28O12	0.401185	128799	91860.4	114656	120642	89245.1	99836.1	89290.3	82455.8	81178.1	107306	93161.9	394382	92642.5
8.83_320.2555m/z	320.256	8.83282	pos	3-ketosphingosine	LMSP01010002	Lipids and lipid-like molecules	Sphingolipids	Sphingoid bases			50	55.4	M+Na	C18H35NO2	-1.55167	910845	847497	856960	737892	1.06983e+06	609200	581028	541566	1.02712e+06	581074	707733	733128	587081
0.60_248.1601m/z	248.16	0.6041	pos	Threoninyl-Lysine	85959	Organic acids and derivatives	Carboxylic acids and derivatives	Amino acids, peptides, and analogues			49.9	57.2	M+H	C10H21N3O4	-1.34658	115262	111288	111231	105748	117944	175414	105462	140661	123068	86843.6	119388	124657	126168
0.70_106.0501m/z	106.05	0.6992	pos	D-Serine	63419	Organic acids and derivatives	Carboxylic acids and derivatives	Amino acids, peptides, and analogues	**	C00740	49.9	55	M+H	C3H7NO3	2.18184	241938	222713	261658	266836	223572	271608	315013	236978	273282	266913	281088	250108	242440
0.70_220.0813m/z	220.081	0.6992	pos	O-Succinyl-L-homoserine	362	Unclassified	Unclassified	Unclassified			49.9	60.5	M+H	C8H13NO6	-1.22419	193435	175033	213889	199696	205172	329654	189346	137453	170617	214344	227555	291665	243952
0.75_232.1057n	233.113	0.750283	pos	4-(Glutamylamino) butanoate	62824	Organic acids and derivatives	Carboxylic acids and derivatives	Amino acids, peptides, and analogues	**	C15767	49.9	55.2	M+H-H2O, M+H	C9H16N2O5	-0.821077	301846	298249	313685	295341	357274	252547	370304	302397	344653	321488	308710	364050	336750
1.52_210.0767m/z	210.077	1.52317	neg	3-O-Methyl-L-DOPA	967	Unclassified	Unclassified	Unclassified			49.9	63.4	M-H	C10H13NO4	-2.13164	202549	197996	201307	172794	162394	172700	171625	165146	209684	249211	212802	360345	260169
1.97_297.1077m/z	297.108	1.9697	pos	Aspartyl-Tyrosine	85679	Organic acids and derivatives	Carboxylic acids and derivatives	Amino acids, peptides, and analogues			49.9	55.1	M+H	C13H16N2O6	-1.3663	421512	404267	393095	336706	200510	258937	277132	306842	499384	413588	711569	549149	612735
10.10_260.2137n	278.247	10.1033	pos	6-[5]-ladderane-1-hexanol	75284	Lipids and lipid-like molecules	Fatty Acyls	Fatty alcohols			49.9	54.8	M+H, M+NH4	C18H28O	-1.30369	334571	341897	336276	318474	310006	248349	258666	299455	316129	381301	202659	278027	235780
2.03_250.0931m/z	250.093	2.03243	pos	Zidovudine	HMDB0014638	Nucleosides, nucleotides, and analogues	Pyrimidine nucleosides	Pyrimidine 2',3'-dideoxyribonucleosides		C07210	49.9	53.3	M+H-H2O	C10H13N5O4	-1.45282	410762	419601	417634	437837	497925	310256	382658	602538	577422	285241	444692	320814	354960
3.68_1015.4401m/z	1015.44	3.67823	neg	Basellasaponin A	HMDB0039399	Lipids and lipid-like molecules	Prenol lipids	Terpene glycosides			49.9	56.5	M+FA-H	C47H70O21	0.995665	225852	212498	233585	222848	212242	273355	188685	195649	272283	240166	231492	319018	235692
3.83_417.2145m/z	417.215	3.82738	neg	Blumenol C glucoside	HMDB0040668	Lipids and lipid-like molecules	Fatty Acyls	Fatty acyl glycosides			49.9	58.5	M+FA-H	C19H32O7	4.14519	214294	227265	220836	286878	60272.8	77521.3	254405	56200.2	512322	0.00308835	335258	670427	467817
8.32_270.2191n	253.216	8.31757	pos	Ambrettolic acid	LMFA01050106	Lipids and lipid-like molecules	Fatty Acyls	Fatty Acids and Conjugates			49.9	55.3	M+H-H2O, M+H	C16H30O3	-1.33375	59837	59316.3	56482.6	72056.1	40663.8	36161.5	40361.9	134766	204169	44688.6	29750.1	39461.3	57530.5
8.34_500.2784m/z	500.278	8.33813	neg	PE(0:0/20:4(8Z,11Z,14Z,17Z))	LMGP02050052	Lipids and lipid-like molecules	Glycerophospholipids	Glycerophosphoethanolamines			49.9	53.5	M-H	C25H44NO7P	0.372475	9353.17	9050.65	6020.32	86417.5	15606.1	184319	10181.2	9231.06	17283.5	13324.1	15253	5.20956e+06	11032.9
9.74_703.2364m/z	703.236	9.74382	pos	6-{4-[3-(3,7-dimethylocta-2,6-dien-1-yl)-5-hydroxy-8-(hydroxymethyl)-8-methyl-4-oxo-4H,8H-pyrano[3,2-g]chromen-2-yl]-3-hydroxyphenoxy}-3,4,5-trihydroxyoxane-2-carboxylic acid	HMDB0129845	Phenylpropanoids and polyketides	Flavonoids	Flavonoid glycosides			49.9	69.9	M+Na	C36H40O13	0.400798	14348.3	16005.1	15289.5	34529.5	34951	3022.17	28157.5	44114	7498.27	1497.37	7056.39	2639.98	2937.81
13.27_411.3249m/z	411.325	13.269	pos	(6alpha,22E)-6-Hydroxy-4,7,22-ergostatrien-3-one	92299	Lipids and lipid-like molecules	Steroids and steroid derivatives	Ergostane steroids			49.8	60.2	M+H	C28H42O2	-2.18021	38749.9	49328.2	44801.6	61605.3	64857.5	23447.2	69939.9	58904.3	54978.4	62744.4	39974	49438.2	51337.3
2.62_215.1025m/z	215.102	2.61883	pos	Aspartyl-Valine	HMDB0028766	Organic acids and derivatives	Carboxylic acids and derivatives	Amino acids, peptides, and analogues			49.8	55.5	M+H-H2O	C9H16N2O5	-0.763211	51464.6	49260.6	53263.4	62367.1	45779.7	53063.6	46181.7	42725.5	50055.2	48837.8	49394.1	47631.5	49776.5
3.94_173.0811m/z	173.081	3.94143	neg	Ethyladipic acid	LMFA01170104	Lipids and lipid-like molecules	Fatty Acyls	Fatty acids and conjugates			49.8	55.8	M-H	C8H14O4	-4.78146	63272.5	47397	50671.9	37818.4	48412.1	49751.6	34088.5	40548.8	42589.6	73312.3	36587.2	55940.8	52550.9
4.09_165.0548m/z	165.055	4.0942	neg	L-3-Phenyllactic acid	HMDB0000748	Phenylpropanoids and polyketides	Phenylpropanoic acids	Unclassified	***	C05607	49.8	58	M-H	C9H10O3	-5.77775	10865.5	10576.9	13341.3	11401	21023.4	19794.7	12778.8	25278.2	13350	7606.2	7942.79	6077.33	6475.03
5.25_308.0792n	309.086	5.25112	pos	Flazine	89289	Alkaloids and derivatives	Harmala alkaloids	Unclassified			49.8	55	M+H, M+Na	C17H12N2O4	-1.63275	95122.8	98844.2	96626.3	98012.6	92761.8	80584.5	101233	83112.8	86453.8	185401	80498.9	140675	100989
5.31_328.2245n	351.214	5.31463	pos	16-epi-16-F1t-PhytoP	LMFA02030020	Lipids and lipid-like molecules	Fatty Acyls	Octadecanoids			49.8	54.1	M+H-H2O, M+Na, M+H	C18H32O5	-1.56521	1.53874e+06	1.55413e+06	1.56011e+06	2.08842e+06	2.25796e+06	2.3389e+06	1.83936e+06	2.96972e+06	751149	1.5094e+06	715445	901229	779294
6.11_249.1846m/z	249.185	6.10617	pos	7,10-Hexadecadiynoic acid	74149	Lipids and lipid-like molecules	Fatty Acyls	Fatty Acids and Conjugates			49.8	56.7	M+H	C16H24O2	-1.30222	20125.9	19898.8	18293.7	16140.7	18089.1	14263	12505.5	61798.5	20379.6	23709.7	17502.9	18646.7	7821.36
6.23_385.0912m/z	385.091	6.23425	pos	2-(1,3-Benzodioxol-5-yl)-7-hydroxy-3,5,6,8-tetramethoxy-4H-1-benzopyran-4-one	LMPK12113355	Unclassified	Unclassified	Unclassified			49.8	61.1	M+H-H2O	C20H18O9	-1.50883	8953.19	10950.2	10899.1	9883.24	11610.2	15721.1	9774.38	13312.3	10141.6	6630.94	10582.8	9387.31	10154
8.25_474.2625m/z	474.263	8.25203	neg	LysoPE(18:3(6Z,9Z,12Z)/0:0)	HMDB0011508	Lipids and lipid-like molecules	Glycerophospholipids	Glycerophosphoethanolamines			49.8	55.2	M-H	C23H42NO7P	-0.222588	59512.8	44696.3	39684.8	124269	58822.5	67188	118935	144307	7639.9	33495.7	2602.88	6517.21	11728.2
8.34_344.2790m/z	344.279	8.33858	pos	Ceriporic acid A	LMFA01170126	Lipids and lipid-like molecules	Fatty Acyls	Fatty Acids and Conjugates			49.8	55.3	M+NH4	C19H34O4	-1.6034	454957	405652	390591	478695	452088	727179	428012	406776	486155	479725	477087	495650	464028
8.44_785.1729m/z	785.173	8.44025	neg	2'',4''-Bis-O-(4-hydroxycinnamoyl)astragalin	HMDB0037435	Phenylpropanoids and polyketides	Flavonoids	Flavonoid glycosides			49.8	51.3	M+FA-H	C39H32O15	0.841035	673518	738594	983048	668789	745707	786775	675011	607323	826089	801483	738542	586889	665166
8.64_689.1877m/z	689.188	8.64342	neg	6-({8-[1-(2,4-dihydroxyphenyl)-2-hydroxy-3-(3-hydroxyphenyl)propyl]-3,5-dihydroxy-2-(3-hydroxyphenyl)-3,4-dihydro-2H-1-benzopyran-7-yl}oxy)-3,4,5-trihydroxyoxane-2-carboxylic acid	HMDB0135139	Phenylpropanoids and polyketides	Flavonoids	Flavonoid glycosides			49.8	68.7	M-H2O-H	C36H36O15	0.156148	62219.5	44536.9	36863.4	21068.2	54289.4	50082.5	64300.7	70023.7	5232.79	32518.7	1744.09	0.00308835	10295.8
8.75_452.2764m/z	452.276	8.74882	pos	LysoPE(0:0/16:1(9Z))	HMDB0011474	Lipids and lipid-like molecules	Glycerophospholipids	Glycerophosphoethanolamines			49.8	57.5	M+H	C21H42NO7P	-1.58916	26833.3	26859.7	26818.9	18373.7	44334	54155.3	89871.7	43825.1	6340.39	24934.4	5791.05	36407.3	13638.2
8.98_453.2854n	452.278	8.9776	neg	LysoPE(0:0/16:0)	HMDB0011473	Lipids and lipid-like molecules	Glycerophospholipids	Glycerophosphoethanolamines			49.8	51.1	M-H, 2M-H	C21H44NO7P	-0.35153	5.72375e+06	6.2385e+06	6.01225e+06	2.94525e+07	7.91349e+06	1.86629e+07	2.19575e+07	9.71738e+06	157210	8.4001e+06	76866.4	3.0174e+06	561962
9.19_294.2195n	293.212	9.18512	neg	2-Hydroxylinolenic acid	HMDB0031103	Lipids and lipid-like molecules	Fatty Acyls	Lineolic acids and derivatives			49.8	51.4	M-H2O-H, M-H	C18H30O3	-0.0623118	881887	901898	831663	464461	1.10333e+06	1.28522e+06	449673	333971	106703	1.42517e+06	408121	948777	988930
9.87_424.1560m/z	424.156	9.86618	neg	2-(Arabinosylamino)-3-(glucosylamino)propanenitrile	HMDB0039505	Organic oxygen compounds	Organooxygen compounds	Carbohydrates and carbohydrate conjugates			49.8	62.3	M+FA-H	C14H25N3O9	-3.35989	18172.2	18044.2	21868.7	98781.8	19004.4	66074.8	27321.5	18263.8	28489.4	11058.9	14372.9	94188.5	25602.1
1.48_262.1394m/z	262.139	1.47533	pos	Gamma glutamyl ornithine	HMDB0002248	Organic acids and derivatives	Carboxylic acids and derivatives	Amino acids, peptides, and analogues			49.7	53	M+H	C10H19N3O5	-1.27918	213234	221472	226976	212614	262146	158044	174387	223306	267311	211237	241688	246346	271822
10.23_307.2627m/z	307.263	10.2316	pos	15R-HEDE	LMFA03000008	Lipids and lipid-like molecules	Fatty Acyls	Eicosanoids			49.7	53.6	M+H-H2O	C20H36O3	-1.34566	71731	75645	67699.7	56945.6	55211.4	49595	64943.8	49499.2	99180.3	81607.1	80294.3	97656	75290.5
10.64_474.3702n	497.359	10.6363	pos	1α,25-Dihydroxy-2α-(3-hydroxypropyl)vitamin D3	42552	Unclassified	Unclassified	Unclassified			49.7	56.3	M+H, M+Na	C30H50O4	-1.41496	134281	123560	127624	82919.7	114698	36151.2	99751.9	74016.9	233418	178930	208702	143397	146189
10.72_253.2522m/z	253.252	10.7209	pos	Margaric acid	LMFA01010017	Lipids and lipid-like molecules	Fatty Acyls	Fatty acids and conjugates			49.7	59.3	M+H-H2O	C17H34O2	-1.33008	20500.4	18281.5	20118.6	35144.2	39715.9	19857.7	36549.6	10762	7796.25	9917.78	12722.5	11811.9	24205.6
12.22_435.2519m/z	435.252	12.2234	neg	LysoPA(0:0/18:1(9Z))	HMDB0007851	Lipids and lipid-like molecules	Glycerophospholipids	Glycerophosphates			49.7	53.5	M-H	C21H41O7P	0.382928	2.68775e+06	2.8821e+06	2.81685e+06	2.24527e+06	4.16e+06	1.80735e+06	5.11447e+06	5.17078e+06	839937	1.29092e+06	1.13921e+06	722569	1.6554e+06
13.71_324.3255m/z	324.326	13.7138	pos	2-Heptadecylfuran	HMDB0033608	Organoheterocyclic compounds	Heteroaromatic compounds	Unclassified			49.7	55.7	M+NH4	C21H38O	-1.80704	201285	165994	156749	201597	143473	135304	138555	136576	213276	180476	117607	143104	137240
3.28_336.1197m/z	336.12	3.28212	neg	Seryltryptophan	HMDB0029050	Organic acids and derivatives	Carboxylic acids and derivatives	Amino acids, peptides, and analogues			49.7	57.1	M+FA-H	C14H17N3O4	-1.32453	107724	121594	137792	139171	94501.1	122129	134486	147127	107286	110125	108791	117157	111818
3.28_350.1358m/z	350.136	3.28212	neg	Tryptophyl-Threonine	HMDB0029093	Organic acids and derivatives	Carboxylic acids and derivatives	Amino acids, peptides, and analogues			49.7	58.6	M+FA-H	C15H19N3O4	0.0905964	61382.1	66157.1	63735	82633.4	49911.8	61556.5	66131.7	63271.2	75469.4	46894.3	74407.8	86758.3	75538.2
3.79_349.1023m/z	349.102	3.78505	neg	trans-3-Hydroxycotinine glucuronide	HMDB0001204	Organic oxygen compounds	Organooxygen compounds	Carbohydrates and carbohydrate conjugates			49.7	60.9	M-H2O-H	C16H20N2O8	-4.87307	34267.5	43414.8	37439.7	35783.6	30949.2	32698.5	36814.3	31208.4	39343.5	34397.8	36403.2	49425.6	38203.5
6.76_176.1199n	159.117	6.76037	pos	(S)-4-(4-Methylphenyl)-2-pentanone	89756	Lipids and lipid-like molecules	Prenol lipids	Monoterpenoids			49.7	53.6	M+H-H2O, M+H	C12H16O	-1.39706	62205.8	52999.8	57548.3	55627.1	65521.4	65508.1	60889.3	111286	30450.2	85788.9	41837.9	55479.7	43461.5
8.17_238.1929n	256.227	8.1714	pos	Germacrenone	HMDB0035887	Lipids and lipid-like molecules	Prenol lipids	Sesquiterpenoids			49.7	55.1	M+H-H2O, M+NH4	C15H26O2	-1.61012	60049.5	53568	52324.2	59181.4	57548.6	82981.6	53929	56788.3	55164.6	57562.7	54464.8	61518.9	57108.7
9.60_281.2471m/z	281.247	9.59508	pos	10E,12Z-Octadecadienoic acid	34801	Lipids and lipid-like molecules	Fatty Acyls	Fatty Acids and Conjugates			49.7	56.1	M+H	C18H32O2	-1.57987	25964.1	25820.3	25020.4	35832.2	31577.8	27775.6	21131.4	20436.4	32014.2	21700.7	23727.6	23165.2	21521.7
1.05_426.0223m/z	426.022	1.0516	neg	Deoxyguanosine diphosphate (dGDP)	3532	Unclassified	Unclassified	Unclassified			49.6	53.2	M-H	C10H15N5O10P2	0.475942	1.02348e+06	784158	939299	931215	833506	1.04855e+06	945432	909108	716223	1.15194e+06	970712	1.8895e+06	704136
13.80_451.1768m/z	451.177	13.8016	neg	Zapoterin	HMDB0035984	Lipids and lipid-like molecules	Prenol lipids	Triterpenoids		C08788	49.6	58.3	M-H2O-H	C26H30O8	1.23415	14437.2	8902.22	10186	0.00308835	10503.4	0.00308835	6957.45	10469.7	10887.6	10570.9	8654.65	1742.04	15018.9
2.16_148.0523n	166.086	2.15793	pos	3,4-Dihydro-2H-1-benzopyran-2-one	HMDB0036626	Phenylpropanoids and polyketides	3,4-dihydrocoumarins	Unclassified	***	C02274	49.6	57.7	M+H, M+NH4, M+H-H2O	C9H8O2	-0.659695	1.19556e+07	1.31851e+07	1.2274e+07	9.40203e+06	1.77657e+07	7.72911e+06	1.50182e+07	1.96243e+07	2.29575e+07	8.87349e+06	1.28785e+07	1.09935e+07	9.12809e+06
3.81_207.0770m/z	207.077	3.80627	neg	Allobarbital	85061	Unclassified	Unclassified	Unclassified			49.6	52.9	M-H	C10H12N2O3	-2.2733	23868	25168.4	22583.4	21713.8	15557.5	18400.5	21277.3	16503.7	27510	26068.6	27966.5	29466.2	27276.7
4.38_243.0871m/z	243.087	4.37883	pos	Lumichrome	64742	Unclassified	Unclassified	Unclassified	***		49.6	55.4	M+H	C12H10N4O2	-2.28823	68227.4	76184.5	63413.4	111502	117238	76770.6	115325	102561	77560.8	91502.6	74869.3	84404.4	113811
5.10_328.2249n	327.218	5.09762	neg	16-F1c-PhytoP	LMFA02030021	Lipids and lipid-like molecules	Fatty Acyls	Octadecanoids			49.6	50.7	M-H2O-H, M-H	C18H32O5	-0.102096	1.87839e+06	2.03313e+06	1.7966e+06	2.10374e+06	2.56785e+06	3.18361e+06	2.24642e+06	2.93091e+06	1.06862e+06	1.64675e+06	877477	929242	846208
6.14_250.1929n	251.2	6.13837	pos	6Z,10Z,14Z-Hexadecatrienoic acid	LMFA01031104	Lipids and lipid-like molecules	Fatty Acyls	Fatty Acids and Conjugates			49.6	52.6	M+H-H2O, M+H	C16H26O2	-1.3463	75942.9	93583.3	88828	57951.4	62316.9	56211	61456.2	221942	55203.7	119898	77156.8	90030.3	66440.4
7.03_297.2416m/z	297.242	7.02918	pos	13R-hydroxy-9E,11Z-octadecadienoic acid	35635	Unclassified	Unclassified	Unclassified			49.6	55.7	M+H	C18H32O3	-2.85945	61434.4	65328.2	66344.3	69143.6	120246	80216.2	80270.3	65043	13665	50110.1	17289.3	48524.8	40489.4
7.42_272.2580m/z	272.258	7.42173	pos	2-aminohexadecanoic acid	34491	Unclassified	Unclassified	Unclassified			49.6	54.2	M+H	C16H33NO2	-1.57613	153204	137100	138948	179047	159980	193972	159246	177955	139793	167470	172337	170003	157050
7.71_325.2021m/z	325.202	7.71087	neg	2,3-dinor Prostaglandin E1	45460	Unclassified	Unclassified	Unclassified			49.6	55.3	M-H	C18H30O5	0.159481	21578.2	21621.9	22289	13000.7	22718.1	23477.7	12985.3	11900.7	8006.15	30819.6	22703.6	46613.7	34526
9.15_311.2576m/z	311.258	9.14942	pos	13(S)-HODE methyl ester	45152	Unclassified	Unclassified	Unclassified			49.6	58.3	M+H	C19H34O3	-1.38934	10927.8	11177.7	11970.1	16655.8	30856.7	6427.74	24334.9	23457.1	2051.84	7259.69	5277.09	4975.23	8082.73
1.14_189.0629n	188.056	1.1381	neg	N-Acetyl-L-glutamic acid	3325	Organic acids and derivatives	Carboxylic acids and derivatives	Amino acids, peptides, and analogues	**	C00624	49.5	59.6	M-H2O-H, M-H	C7H11NO5	-4.32579	54312.7	49033.9	53561.9	79920.5	60536.2	79839.9	88021.9	61282.6	37290.8	49977.5	38612	46329.1	42459.4
1.29_379.1044n	380.112	1.28922	pos	S-Lactoylglutathione	HMDB0001066	Organic acids and derivatives	Carboxylic acids and derivatives	Amino acids, peptides, and analogues	**	C03451	49.5	55.3	M+H, M+Na	C13H21N3O8S	-1.43413	1.52486e+06	1.55007e+06	1.6063e+06	2.50659e+06	2.38781e+06	124589	1.80186e+06	2.6708e+06	1.06702e+06	960107	1.08289e+06	708082	776170
10.17_218.1669n	219.174	10.1675	pos	beta-Vetivone	67919	Unclassified	Unclassified	Unclassified			49.5	52.8	M+H-H2O, M+H	C15H22O	-0.839152	35127.8	34058.8	33449.5	60148.5	41944.9	65235.7	39483.4	44677.5	16221.3	23089.6	24590.6	26137.8	21639.6
10.75_858.5513m/z	858.551	10.755	neg	PS(18:2(9Z,12Z)/20:1(11Z))	HMDB0112430	Lipids and lipid-like molecules	Glycerophospholipids	Glycerophosphoserines			49.5	57.3	M+FA-H	C44H80NO10P	1.34757	977718	926784	852793	1.62579e+06	307483	204338	1.82866e+06	970915	2.0098e+06	1.32044e+06	743725	248875	316361
11.35_268.2631m/z	268.263	11.3483	pos	(Z)-9-Cycloheptadecen-1-one	HMDB0031336	Organic oxygen compounds	Organooxygen compounds	Carbonyl compounds			49.5	52.1	M+NH4	C17H30O	-1.4438	141663	142511	143700	138482	131501	110653	108590	126666	141813	157852	92117.3	112466	97772.1
3.41_197.1284m/z	197.128	3.41087	pos	Valyl-Proline	HMDB0029135	Organic acids and derivatives	Carboxylic acids and derivatives	Amino acids, peptides, and analogues			49.5	50	M+H-H2O	C10H18N2O3	-0.168384	447187	469035	466103	512561	454961	394115	501020	422295	475728	472720	474091	491231	457366
5.79_309.2043m/z	309.204	5.79022	pos	10-hydroxy-16-oxo-hexadecanoic acid	LMFA01170060	Lipids and lipid-like molecules	Fatty Acyls	Fatty Acids and Conjugates			49.5	53.2	M+Na	C16H30O4	2.48572	95441.9	95425.5	98377.4	91983.5	104311	107167	98240	265287	54332.8	107974	53200.3	75166.7	57710.7
6.06_552.3288m/z	552.329	6.06362	pos	OOV-PA	LMGP20070022	Lipids and lipid-like molecules	Glycerophospholipids	Oxidized glycerophospholipids			49.5	54.5	M+NH4	C26H47O9P	-1.52872	226658	204336	203924	96370.5	106262	32585	189546	337402	371525	273419	358248	353477	165972
8.52_281.2122m/z	281.212	8.52478	neg	3-(5,6,6-Trimethylbicyclo[2.2.1]hept-1-yl)cyclohexanol	HMDB0031851	Lipids and lipid-like molecules	Prenol lipids	Monoterpenoids			49.5	51.6	M+FA-H	C16H28O	-0.127057	9191.74	11416.9	13107.3	5699.31	12614.6	7182.3	5967.59	3310.38	3775.53	18330.5	10359	18988.5	20952
9.68_427.3201m/z	427.32	9.6797	pos	(3beta,5alpha,6alpha,7alpha,22E,24R)-5,6-Epoxyergosta-8,14,22-triene-3,7-diol	91449	Lipids and lipid-like molecules	Steroids and steroid derivatives	Ergostane steroids			49.5	60.2	M+H	C28H42O3	-1.35203	12841.5	13295.9	14445.4	10328.2	7441.36	4814.66	8157.11	7087.8	16729.9	22472.1	22492.4	21913.5	11266.3
1.37_205.1181m/z	205.118	1.37118	pos	N5-(L-1-Carboxyethyl)-L-ornithine	66140	Unclassified	Unclassified	Unclassified			49.4	52.5	M+H	C8H16N2O4	-0.936659	33412.3	43136.8	39227.3	25418.7	56278.4	16751.9	51021.2	96879	42202.2	26644	36879.5	43572.4	30642.7
2.74_218.1029m/z	218.103	2.74048	neg	Isovalerylalanine	HMDB0000747	Organic acids and derivatives	Carboxylic acids and derivatives	Amino acids, peptides, and analogues			49.4	51	M+FA-H	C8H15NO3	-2.78721	1.10718e+06	929254	1.07501e+06	1.09348e+06	1.18203e+06	1.16638e+06	1.10813e+06	1.00622e+06	967383	1.05121e+06	785168	648863	1.0589e+06
3.97_295.1512m/z	295.151	3.96807	pos	Queuine	HMDB0001495	Organoheterocyclic compounds	Pyrrolopyrimidines	Pyrrolo[2,3-d]pyrimidines		C01449	49.4	53.6	M+NH4	C12H15N5O3	-0.314358	18625.2	20084.9	18897.1	58866.5	27367	43645.7	13909.1	7752.15	18575.9	5443.44	12964.9	8438.7	4410.22
4.85_375.2145m/z	375.214	4.84873	pos	D17 PGE1	LMFA03010143	Lipids and lipid-like molecules	Fatty Acyls	Eicosanoids			49.4	52	M+Na	C20H32O5	0.791645	31349.3	32364.5	32534.1	15368.9	53773.1	21640.7	32913.1	27724.1	39627.2	35661.1	38855.6	37262.9	30164.1
5.47_231.1741m/z	231.174	5.46547	pos	16:4(6,9,12,15)	LMFA01030166	Lipids and lipid-like molecules	Fatty Acyls	Fatty Acids and Conjugates			49.4	57.2	M+H-H2O	C16H24O2	-0.867903	3600.45	3154.98	3262.86	4818.15	4432.98	4724.33	2441.15	3610.28	3963.86	2268.53	3348.32	2487.27	1165.21
6.13_353.1946m/z	353.195	6.1343	neg	14,14,14-Trifluoro-11Z-tetradecenyl acetate	LMFA07010328	Lipids and lipid-like molecules	Fatty Acyls	Fatty esters			49.4	50.6	M+FA-H	C16H27F3O2	0.141293	24122	22032.7	25443.5	18126.9	20025.3	16660.5	19368.7	53720.9	20910.8	35914.2	20485.1	15081.6	14115.5
6.26_513.1012m/z	513.101	6.26113	neg	Apigenin 7-methyl ether 5-(6''-malonylglucoside)	LMPK12111012	Lipids and lipid-like molecules	Polyketides	Flavonoids			49.4	62	M-H2O-H	C25H24O13	-4.94016	3478.53	2185.73	2641.98	5072	3413.77	5074.63	2351.96	2322.99	3014.99	3005.95	2647.3	65742.7	3661.95
6.76_135.1167m/z	135.117	6.76037	pos	n-Butylbenzene	72067	Benzenoids	Benzene and substituted derivatives	Unclassified		C18150	49.4	49.9	M+H	C10H14	-1.03584	69968.5	61600.9	64633.3	59856.7	76036.4	73954.6	66488.9	108954	33622.4	89934.4	47849	57052.5	50136.5
7.85_227.1285m/z	227.129	7.85487	neg	2E,4E-undecadienoic acid	LMFA01030222	Lipids and lipid-like molecules	Fatty Acyls	Fatty Acids and Conjugates			49.4	51.7	M+FA-H	C11H18O2	-2.09401	28752.3	28429.6	30617.1	27176.6	23135.9	32084.4	25450.6	25319.4	29870.9	29461.7	26907.6	24553.2	29494
9.13_309.2421m/z	309.242	9.12845	pos	methyl 9,10-epoxy-12,15-octadecadienoate	74809	Lipids and lipid-like molecules	Fatty Acyls	Fatty Acids and Conjugates			49.4	53.9	M+H	C19H32O3	-1.20184	17176.1	20091.4	19032.7	21506.3	25955.7	15704.4	15141.9	15606.3	15738.1	35027.8	14648.8	12571.4	27852.3
0.69_290.1454m/z	290.145	0.693483	pos	Aspartyl-Arginine	HMDB0028747	Organic acids and derivatives	Carboxylic acids and derivatives	Amino acids, peptides, and analogues			49.3	54.4	M+H	C10H19N5O5	-1.79087	475987	423039	438788	516914	308872	740885	445574	271718	401491	604434	573132	573104	648958
0.77_185.0919m/z	185.092	0.7673	pos	Hydroxyprolyl-Alanine	HMDB0028856	Organic acids and derivatives	Carboxylic acids and derivatives	Amino acids, peptides, and analogues			49.3	51.2	M+H-H2O	C8H14N2O4	-0.666228	366606	375341	397314	437741	380490	435129	403573	340497	378261	448762	366682	426693	394037
0.80_260.0293n	283.019	0.80145	pos	D-Mannose 6-phosphate	5987	Organic oxygen compounds	Organooxygen compounds	Carbohydrates and carbohydrate conjugates	**	C00275	49.3	53.1	M+H, M+Na	C6H13O9P	-1.60604	239130	237374	237680	297772	346904	188705	305641	355950	198997	268765	181864	174897	217320
1.33_463.0735n	464.081	1.32905	pos	Adenylosuccinate	3551	Benzenoids	Benzene and substituted derivatives	Biphenyls and derivatives	**	C03794	49.3	52	M+H, M+Na	C14H18N5O11P	-1.1145	951574	994922	991321	1.25808e+06	1.24695e+06	727957	1.1785e+06	1.32246e+06	1.0057e+06	885171	873697	857245	1.02287e+06
11.11_300.2890m/z	300.289	11.1064	pos	Palmitoyl Ethanolamide	43210	Organic acids and derivatives	Carboximidic acids and derivatives	Carboximidic acids		C16512	49.3	52.3	M+H	C18H37NO2	-2.3834	12153.1	12486.7	18033.9	12489.9	11274.2	21780.2	7032.71	8555.63	14712.1	15889	7404.57	11708.9	11145.1
11.11_572.2954n	573.303	11.1139	pos	1-hexadecanoyl-sn--glycero-3-phospho-D-myo-inositol	LMGP02060006	Lipids and lipid-like molecules	Glycerophospholipids	Glycerophosphoinositols			49.3	58.9	M+H, M+Na	C25H49O12P	-1.41803	70807	86677.2	72100.5	203405	293512	25053.2	225124	180896	732.098	2920.27	1606.3	17628.8	1324.12
12.18_429.1948m/z	429.195	12.1811	neg	Ptilosteroid B	LMST02030213	Lipids and lipid-like molecules	Sterol Lipids	Steroids			49.3	53.6	M-H	C21H34O7S	-1.10583	265977	202894	191022	126297	290168	146061	236641	165654	210931	219818	124838	156027	162009
12.38_290.2604n	308.294	12.379	pos	(-)-Dilophol	LMPR0104450002	Lipids and lipid-like molecules	Prenol lipids	Isoprenoids			49.3	52.3	M+H, M+NH4	C20H34O	-1.95246	450521	438409	434758	442745	382317	294279	337738	372952	483950	450902	255593	330370	323869
12.82_493.2294m/z	493.229	12.8241	pos	Pipotiazine	HMDB0015558	Organoheterocyclic compounds	Benzothiazines	Phenothiazines			49.3	60.8	M+NH4	C24H33N3O3S2	-1.58392	6.35621e+06	6.92333e+06	6.64616e+06	1.44061e+07	1.11506e+07	1.70338e+06	3.88131e+06	1.72123e+07	6.30235e+06	1.21532e+06	7.62085e+06	2.59972e+06	5.88553e+06
4.14_786.4694m/z	786.469	4.13765	pos	PS(15:0/18:1(11Z))	HMDB0112283	Lipids and lipid-like molecules	Glycerophospholipids	Glycerophosphoserines			49.3	63.2	M+K	C39H74NO10P	1.61808	243278	228390	233035	287481	270615	356911	291945	217761	305964	268690	207500	242814	203244
4.83_221.0897n	204.086	4.82748	pos	N-Acetylgalactosamine	HMDB0000212	Organic oxygen compounds	Organooxygen compounds	Carbohydrates and carbohydrate conjugates		C01074	49.3	55.5	M+H-H2O, M+H	C8H15NO6	-0.951052	15370.8	17781.3	17835.6	18897.3	19846.7	16480.8	17863.2	15705.8	12022.7	17468.8	16395.7	15045	13975.9
5.64_402.0952n	401.088	5.63812	neg	Gossypetin 3,7,3'-trimethyl ether 8-acetate	LMPK12113259	Lipids and lipid-like molecules	Polyketides	Flavonoids			49.3	51.2	M-H2O-H, M-H	C20H18O9	0.173651	30301.4	29362.3	32091.9	41564	30345.3	39179.8	38862.9	36145.5	29784.6	32876.9	33993.6	1.07995e+06	34296.7
5.65_331.2490m/z	331.249	5.64557	neg	17-hydroxy-heptadecanoic acid	LMFA01050053	Lipids and lipid-like molecules	Fatty Acyls	Fatty Acids and Conjugates			49.3	49.7	M+FA-H	C17H34O3	-0.10146	19369.5	20023.1	23382	36532.4	31553	46204.8	36241.3	18218.1	5338.83	26233.9	6579.2	15441.8	16110
5.79_269.2107m/z	269.211	5.79022	pos	(1S,2S)-3-oxo-2-pentyl-cyclopentanehexanoic acid	74960	Lipids and lipid-like molecules	Fatty Acyls	Octadecanoids			49.3	52.5	M+H	C16H28O3	-1.55211	21152.7	18840.2	19059.4	17426.6	17084.2	17238.9	22055.5	34387.3	12680.5	32198.1	15376.4	21199.5	17710.8
7.53_346.2947m/z	346.295	7.52555	pos	MG(16:1(9Z)/0:0/0:0)	HMDB0011565	Lipids and lipid-like molecules	Glycerolipids	Monoradylglycerols			49.3	54.2	M+NH4	C19H36O4	-1.38106	20487.8	26029	24357.5	22827.6	20011	31435.6	17061.7	22559.1	16886.5	19883.1	18547.1	20308.1	17544.9
8.34_219.1741m/z	219.174	8.33858	pos	(5alpha,10alpha)-3,7(11)-Eudesmadien-2-one	90429	Lipids and lipid-like molecules	Prenol lipids	Sesquiterpenoids			49.3	55	M+H	C15H22O	-1.19539	10662.1	12534.5	11369.9	11751.8	13270.2	18600.4	13725.7	14698.7	8908.13	10436.6	11112.8	11812.6	9936.03
0.77_128.0706m/z	128.071	0.7673	pos	alpha-(Methylenecyclopropyl)glycine	66890	Unclassified	Unclassified	Unclassified			49.2	48.1	M+H	C6H9NO2	0.106525	625789	621288	627418	716536	658840	506751	653392	706904	705164	560945	660069	655098	557419
1.09_242.0900n	260.124	1.09433	pos	HC Yellow No. 4	73131	Unclassified	Unclassified	Unclassified			49.2	50.7	M+H, M+NH4	C10H14N2O5	-1.23992	1.14825e+06	1.16227e+06	1.11363e+06	1.31028e+06	1.07668e+06	1.3264e+06	920276	1.01241e+06	1.12708e+06	1.12072e+06	1.20391e+06	1.35367e+06	1.27995e+06
1.16_229.0827m/z	229.083	1.15945	neg	Aspartyl-L-proline	HMDB0002335	Organic acids and derivatives	Carboxylic acids and derivatives	Amino acids, peptides, and analogues			49.2	54.4	M-H	C9H14N2O5	-1.49714	36935.3	35332.2	38244.9	37733.7	34160.5	39865.9	39186.7	33124.7	39473.9	41143.8	36943.8	38956.7	34896.2
10.13_507.3424m/z	507.342	10.125	pos	26-Methyl nigranoate	HMDB0033409	Lipids and lipid-like molecules	Prenol lipids	Triterpenoids			49.2	63.9	M+Na	C31H48O4	-4.20549	13131.1	11436.4	8505.26	5579.03	9142.76	2608.59	24057.3	13256.4	18089.6	12165.3	8661.46	11146	6508.89
10.72_282.2787m/z	282.279	10.7209	pos	12-amino-octadecanoic acid	LMFA01100008	Lipids and lipid-like molecules	Fatty Acyls	Fatty Acids and Conjugates			49.2	58.4	M+H-H2O	C18H37NO2	-1.5014	49232.2	57467.8	65118.4	49586.1	64303.9	95159	55103.7	65044.2	42090.9	50707.1	51767.7	51564.3	48875
12.99_340.2839m/z	340.284	12.9947	pos	12(S)-HETrE	HMDB0062747	Lipids and lipid-like molecules	Fatty Acyls	Eicosanoids			49.2	52	M+NH4	C20H34O3	-2.16623	708396	397441	618045	519090	700337	418276	559363	780850	515232	350931	941441	290485	546714
13.31_437.1613m/z	437.161	13.3127	neg	3,4,5-trihydroxy-6-{[(1E)-5-oxo-1,7-diphenylhept-1-en-3-yl]oxy}oxane-2-carboxylic acid	HMDB0133936	Phenylpropanoids and polyketides	Diarylheptanoids	Linear diarylheptanoids			49.2	56.9	M-H2O-H	C25H28O8	1.67263	13003.9	12618.7	15186.6	0.00308835	7479.16	0.00308835	5731.93	5763.64	14122.6	15472.7	13467.8	0.00308835	14175.2
15.04_589.4818m/z	589.482	15.037	pos	Tripoxyrollin	95525	Lipids and lipid-like molecules	Fatty Acyls	Fatty alcohols			49.2	61.1	M+H	C37H64O5	-1.49877	59795.1	56485.6	39681.4	15724.7	14834.8	6033.79	59820	79698.7	98000.7	106741	100125	115300	58644.9
3.19_235.1073m/z	235.107	3.19483	pos	Phenylalanyl-Serine	HMDB0029004	Organic acids and derivatives	Carboxylic acids and derivatives	Amino acids, peptides, and analogues			49.2	56.4	M+H-H2O	C12H16N2O4	-1.62899	76033.6	76821	84926.1	89989.1	64964.9	75232.3	77882.9	82283.3	79643.4	94021.4	79954.6	90616.1	97999.7
3.22_585.2888m/z	585.289	3.22048	neg	N-(1-Deoxy-1-fructosyl)leucine	HMDB0037840	Organic acids and derivatives	Carboxylic acids and derivatives	Amino acids, peptides, and analogues			49.2	55.2	2M-H	C12H23NO7	1.94731	67846.5	87826.9	75684.5	109027	92644	120501	75835.2	154664	87113.9	19597.2	54332.5	107341	75312.6
3.35_215.1396m/z	215.14	3.35352	neg	Valyl-Valine	HMDB0029140	Organic acids and derivatives	Carboxylic acids and derivatives	Amino acids, peptides, and analogues			49.2	50.9	M-H	C10H20N2O3	-2.23717	149792	125816	126624	115027	58182.9	63121.7	111935	26504.2	194790	194788	160305	213720	199622
3.53_250.1185m/z	250.118	3.53382	pos	L-Agaritine	HMDB0033758	Organic acids and derivatives	Carboxylic acids and derivatives	Amino acids, peptides, and analogues			49.2	52.1	M+H-H2O	C12H17N3O4	-0.523233	28347.2	30167.3	29543.4	29551.7	28729	19675.7	27070.1	27638.9	27640.9	30681.3	27172.4	31555.6	31962
3.91_183.1019m/z	183.102	3.91233	neg	(1'R)-Nepetalic acid	HMDB0036117	Lipids and lipid-like molecules	Prenol lipids	Monoterpenoids			49.2	52.9	M-H	C10H16O3	-4.13147	50818.3	48703.7	52689.4	46386.1	47684.6	56552.2	42071.2	50047.3	20780.4	44616.1	42167.4	70842	54811.6
4.73_682.2993m/z	682.299	4.72618	pos	Buprenorphine glucuronide	HMDB0060928	Organoheterocyclic compounds	Pyridines and derivatives	Bipyridines and oligopyridines			49.2	57.9	M+K	C35H49NO10	0.714352	12707.8	12131	8393.7	2342.35	19956.1	5167.44	20163	44841.9	1377.35	2477.96	1554.47	3769.67	2725.98
5.78_285.2072m/z	285.207	5.78377	neg	8,9,16-trihydroxy palmitic acid	LMFA01050100	Lipids and lipid-like molecules	Fatty Acyls	Fatty Acids and Conjugates			49.2	49.2	M-H2O-H	C16H32O5	0.202311	355650	361885	379314	421142	304738	383240	329651	632373	226579	569946	235334	348177	350158
6.56_221.1533m/z	221.153	6.55702	pos	Oblongolide	67771	Unclassified	Unclassified	Unclassified			49.2	54.5	M+H	C14H20O2	-1.5349	19601.2	22792.8	21952.4	30739.9	29579.3	36897.4	19319.2	20460.4	12073.3	25863.1	13866.3	16758.7	20252.8
7.85_594.1373n	593.13	7.85487	neg	3''-O-Caffeoylcosmosiin	HMDB0037345	Phenylpropanoids and polyketides	Flavonoids	Flavonoid glycosides			49.2	47	M-H, 2M-H	C30H26O13	-0.0573578	1.8647e+06	1.81407e+06	1.93392e+06	1.89368e+06	1.59728e+06	1.92725e+06	1.67831e+06	1.63109e+06	2.38171e+06	2.01538e+06	1.88077e+06	8.3515e+06	2.55325e+06
0.81_402.9950m/z	402.995	0.805083	neg	Uridine diphosphate (UDP)	97	Unclassified	Unclassified	Unclassified			49.1	54.2	M-H	C9H14N2O12P2	0.247171	194172	202814	192649	212370	178334	254750	173673	218583	154415	127210	166851	422408	147159
1.12_129.0182m/z	129.018	1.12125	neg	Itaconic acid	HMDB0002092	Lipids and lipid-like molecules	Fatty Acyls	Fatty acids and conjugates	***	C00490	49.1	56.6	M-H	C5H6O4	-8.61189	94680.7	81350.6	91473.7	113640	85002.1	103569	91124.7	43643.8	130611	90276.8	105700	104695	86140.5
1.27_254.1608m/z	254.161	1.2681	pos	Prolyl-Arginine	HMDB0029011	Organic acids and derivatives	Carboxylic acids and derivatives	Amino acids, peptides, and analogues			49.1	60.2	M+H-H2O	C11H21N5O3	-1.43479	868991	971024	918524	957525	951384	957299	943832	1.14265e+06	939877	990336	948686	1.07553e+06	887300
1.30_400.0797m/z	400.08	1.30248	neg	Cyanidin 3-arabinoside	HMDB0037972	Phenylpropanoids and polyketides	Flavonoids	Flavonoid glycosides			49.1	55.8	M-H2O-H	C20H19O10+	-0.7209	103723	127545	113944	122845	158029	156759	110677	155520	78608.6	60235.4	66844	53577.9	45814.1
1.45_220.0846n	221.092	1.45448	pos	N-Hydroxy-L-tryptophan	73314	Unclassified	Unclassified	Unclassified			49.1	52.2	M+H-H2O, M+H	C11H12N2O3	-0.659753	53014.9	55211.2	55992.6	62496.4	60263.2	39970.5	52863.1	60550.1	69707.8	59122.5	52946.3	50606.7	59879.7
10.40_323.2819n	324.289	10.4021	pos	Linoleoyl Ethanolamide	3718	Organic nitrogen compounds	Organonitrogen compounds	Amines			49.1	52.6	M+H, M+Na	C20H37NO2	-1.65773	140976	140750	146850	228428	118880	206933	138127	93934.9	136773	122158	89966	90607.8	186192
11.52_308.2346n	331.224	11.5191	pos	methyl 12,13-epoxy-9,15-octadecadienoate	74810	Lipids and lipid-like molecules	Fatty Acyls	Fatty Acids and Conjugates			49.1	50.1	M+Na, M+K, M+H	C19H32O3	-1.74875	1.44367e+06	1.40475e+06	1.41376e+06	1.3393e+06	550690	493774	1.19216e+06	1.07112e+06	2.31897e+06	1.7743e+06	2.12208e+06	2.08509e+06	2.14474e+06
11.54_377.3202m/z	377.32	11.5405	pos	(3beta,22E,24R)-Ergosta-4,6,8(14),22-tetraen-3-ol	HMDB0041050	Lipids and lipid-like molecules	Steroids and steroid derivatives	Ergostane steroids			49.1	51.6	M+H-H2O	C28H42O	-0.275893	71715.4	79365.9	71091.2	71808.3	67806.5	72103	60026	49015.5	84845.8	109108	114801	105623	80844.9
11.90_292.2761n	310.31	11.8972	pos	6R,7S-Epoxy-3Z,9Z-eicosadiene	LMFA12000311	Lipids and lipid-like molecules	Fatty Acyls	Oxygenated hydrocarbons			49.1	51.2	M+H, M+NH4	C20H36O	-1.80767	397370	404318	436282	461740	453029	676094	430882	460544	419262	411626	427153	414865	409669
12.06_194.1668n	212.2	12.0607	pos	5-Isopropyl-2-(2-methylpropyl)-2-cyclohexen-1-one	HMDB0038216	Lipids and lipid-like molecules	Prenol lipids	Monoterpenoids			49.1	55.4	M+H-H2O, M+NH4	C13H22O	-1.38681	709581	630277	563508	584303	588472	550398	477704	549500	632515	638864	411820	543059	435919
13.62_689.4636m/z	689.464	13.6151	neg	DG(9D3/9D3/0:0)	HMDB0116428	Lipids and lipid-like molecules	Fatty Acyls	Fatty acids and conjugates			49.1	51.3	M+FA-H	C39H64O7	0.256097	46056	55426.6	46694.2	12947.9	3627.54	0.00308835	43659.8	16107.3	99966.1	81237.7	49298.3	19378.1	40197.5
13.76_104.1073m/z	104.107	13.7556	pos	Choline	56	Organic nitrogen compounds	Organonitrogen compounds	Quaternary ammonium salts	**	C00114	49.1	51.9	M+H	C5H13NO	2.54373	54319	60386.5	54419.5	61415.5	65179.2	98580	62937.9	67095.2	54847.5	49891.3	47446.8	52126.3	61447
13.78_591.4975m/z	591.497	13.7771	pos	DG(16:0/18:3(9Z,12Z,15Z)/0:0)[iso2]	4336	Lipids and lipid-like molecules	Glycerolipids	Diradylglycerols			49.1	60.3	M+H	C37H66O5	-1.43069	37609.6	43474.2	26994.2	421.432	37447.6	18512.4	10228.2	17639	0.00308835	142000	196280	68679.7	57008.4
3.96_271.1552m/z	271.155	3.96275	neg	Riesling acetal	HMDB0037562	Organoheterocyclic compounds	Tetrahydrofurans	Unclassified			49.1	50.6	M+FA-H	C13H22O3	0.425935	21920.4	25003.5	22001.7	14973.7	29407	32473.6	13202.3	7728.28	20554.4	5848.93	12079.4	3477.13	2787.02
5.53_256.1671n	255.16	5.5296	neg	(6S,8Z)-6-Hydroxy-3-oxotetradecenoic acid	HMDB0062364	Lipids and lipid-like molecules	Fatty Acyls	Fatty acids and conjugates			49.1	49.7	M-H2O-H, M-H	C14H24O4	-1.24828	163506	198846	226262	114066	246653	313643	106082	26572.1	377725	92759.2	275751	90380.5	67484.6
6.76_462.2299m/z	462.23	6.76037	pos	LTE4	LMFA03020002	Lipids and lipid-like molecules	Fatty Acyls	Eicosanoids	**	C05952	49.1	61.9	M+Na	C23H37NO5S	3.32962	28053.7	28685.5	30989.6	22472.7	52408.3	8843.6	42391.6	78971.7	16484.4	19069.1	20872.4	34555.8	7443.74
7.30_325.2019m/z	325.202	7.30377	neg	12-hydroxy-5,8,10-heptadecatrienoic acid	LMFA01050195	Lipids and lipid-like molecules	Fatty Acyls	Fatty acids and conjugates		C20388	49.1	54.9	M+FA-H	C17H28O3	-0.534826	17780.9	15506.1	20639.9	16157.9	28737.8	30107.3	10765.9	4053.91	679.273	21589.2	6811.32	28065.6	26788.2
7.33_446.3259m/z	446.326	7.33053	pos	N-oleoyl tyrosine	75481	Organic acids and derivatives	Carboxylic acids and derivatives	Amino acids, peptides, and analogues			49.1	55.2	M+H	C27H43NO4	-1.26042	32377.6	25053.1	24869	2858.96	55842.4	31484.6	36722.6	18418.8	8829.24	30105.6	29546.3	34536.6	3960.18
7.92_563.3582n	564.365	7.9219	pos	PC(2:0/18:1(9Z))	39732	Lipids and lipid-like molecules	Glycerophospholipids	Glycerophosphocholines			49.1	57.6	M+H, M+Na	C28H54NO8P	-0.879516	33787.1	34916	27935.6	19417.3	15683.6	4526.07	80709.8	53352.1	35070.8	65921.7	17717	48333.3	12607.5
8.15_383.0773m/z	383.077	8.15128	neg	Neotenone	LMPK12050454	Lipids and lipid-like molecules	Polyketides	Flavonoids			49.1	49.3	M+FA-H	C19H14O6	0.0577011	20456.1	18121.9	25372.4	7750.05	28056	17025	14576.3	21709.4	17527.2	16050.7	17477.9	5544.12	18833.9
8.83_521.2747n	522.282	8.83282	pos	PS(18:2(9Z,12Z)/0:0)	LMGP03050011	Lipids and lipid-like molecules	Glycerophospholipids	Glycerophosphoserines			49.1	49	M+H, M+Na	C24H44NO9P	-1.3165	758739	778962	763292	703027	991237	127281	479438	3.95726e+06	967130	340614	537999	335682	322870
9.94_480.3096m/z	480.31	9.93697	neg	1-(2-methoxy-6Z-heptadecenyl)-sn-glycero-3-phosphoethanolamine	LMGP02060019	Lipids and lipid-like molecules	Glycerophospholipids	Glycerophosphoethanolamines			49.1	53.8	M-H	C23H48NO7P	0.0710976	4044.65	2923.55	3226.56	87311.1	4319.46	6308.37	81725	5398.28	7264.38	12234.7	912.889	9833.36	516.727
9.96_581.3098m/z	581.31	9.95855	neg	PG(20:2(11Z,14Z)/0:0)	LMGP04050024	Lipids and lipid-like molecules	Glycerophospholipids	Glycerophosphoglycerols			49.1	48.1	M+FA-H	C26H49O9P	0.239958	624107	555581	564061	823298	668503	637148	877497	1.19332e+06	403823	277394	628624	579735	657914
0.73_272.1349m/z	272.135	0.73325	pos	Arginyl-Aspartic acid	HMDB0028705	Organic acids and derivatives	Carboxylic acids and derivatives	Amino acids, peptides, and analogues			49	48.8	M+H-H2O	C10H19N5O5	-1.46134	551254	481114	535370	688466	600606	999017	594113	400168	447400	514857	489417	564252	562231
1.30_378.0980m/z	378.098	1.30248	neg	(R)-S-lactoylglutathionate(1-)	HMDB0062624	Organic acids and derivatives	Carboxylic acids and derivatives	Amino acids, peptides, and analogues			49	51.7	M-H	C13H21N3O8S	0.871688	384419	475889	432536	489283	549398	611389	385153	534286	290288	228040	263788	198943	177808
2.66_213.0876m/z	213.088	2.65727	neg	L-N-(3-Carboxypropyl)glutamine	HMDB0029393	Organic acids and derivatives	Carboxylic acids and derivatives	Amino acids, peptides, and analogues			49	50.7	M-H2O-H	C9H16N2O5	-2.08475	160982	164355	154231	146682	143825	151354	155182	146520	186638	182809	161668	135982	177179
3.30_190.0536m/z	190.054	3.30325	neg	N-Acetyl-DL-methionine	62466	Unclassified	Unclassified	Unclassified			49	61.7	M-H	C7H13NO3S	-3.74848	9386.17	12425.4	9156.42	12248.3	11504.8	13085.4	15407.7	15912.4	16767.1	5796.18	8054.02	7154.68	8108.8
3.32_277.1229m/z	277.123	3.3248	neg	Pantetheine	HMDB0003426	Organic acids and derivatives	Carboxylic acids and derivatives	Amino acids, peptides, and analogues	**	C00831	49	54.7	M-H	C11H22N2O4S	0.523974	4796.55	4400.34	3767.23	2701.84	8964.6	7262.77	3241.39	8426.55	2407.32	976.71	5659.22	2090.11	325.178
3.70_407.2279m/z	407.228	3.69818	pos	Kiwiionoside	93346	Lipids and lipid-like molecules	Prenol lipids	Terpene glycosides			49	52.3	M+H	C19H34O9	0.804543	64154.8	55844.3	67047.9	18857.7	63120.5	49624.5	123124	126159	54565.1	11768.4	39043.2	57140.7	92256.7
3.82_254.1263n	277.118	3.82338	pos	L-Pyridosine	HMDB0029443	Organic acids and derivatives	Carboxylic acids and derivatives	Amino acids, peptides, and analogues			49	50.6	M+NH4, M+Na	C12H18N2O4	-1.34216	38806.7	40510.5	42699.8	39916.1	50656.8	31130.8	43795.8	37431.8	34179	44556.5	41177	65033.3	44301.4
4.05_725.3450m/z	725.345	4.05318	pos	Nostoxanthin sulfate	LMPR01070105	Lipids and lipid-like molecules	Prenol lipids	Isoprenoids			49	63	M+Na	C40H55NaO7S	-1.24819	66340.3	79620.7	81919.2	187357	90882.1	92269	89115.1	65234.4	87442.4	95260.1	86008.5	83616.1	119376
4.23_214.1079m/z	214.108	4.22802	neg	2-amino-8-oxo-9,10-epoxy-decanoic acid	LMFA01060176	Lipids and lipid-like molecules	Fatty Acyls	Fatty Acids and Conjugates		C12027	49	53.2	M-H	C10H17NO4	-2.51812	12942	14196.8	11278.9	12609	9575.35	14554.2	13879.4	9738.47	12402.7	17065.1	14329.7	16520	16015.6
5.42_341.2106m/z	341.211	5.42472	pos	Cannabidiolic acid	LMPK13120003	Lipids and lipid-like molecules	Polyketides	Aromatic polyketides	**	C10784	49	51.3	M+H-H2O	C22H30O4	-1.31877	10562	10640.3	11723.2	2675.18	48190.1	20691.3	6948.93	1979.87	13344	7550.57	12250.5	6714.12	5253.05
5.77_290.1877n	291.195	5.76892	pos	8-hydroxy-17-octadecene-10,12-diynoic acid	LMFA02000201	Lipids and lipid-like molecules	Fatty Acyls	Octadecanoids			49	50.4	M+H-H2O, M+H	C18H26O3	-1.53834	133959	131298	132163	130222	150763	167649	115664	628544	53772.7	92828.1	40905.1	53291.2	27366.6
6.30_285.2072m/z	285.207	6.29528	neg	Auberganol	HMDB0039715	Lipids and lipid-like molecules	Prenol lipids	Sesquiterpenoids			49	48.2	M+FA-H	C15H28O2	0.421852	31169.5	37873.8	47369.9	44548.2	37482	50969.5	40685.1	47828.9	16712.4	66256.3	16723.1	32816.2	44112.6
6.85_305.0819m/z	305.082	6.84925	neg	2,3-Dihydro-2,3-dihydroxy-4-(4-hydroxyphenyl)-1H-phenalen-1-one	HMDB0032848	Benzenoids	Naphthalenes	Phenylnaphthalenes			49	51.2	M-H	C19H14O4	-0.182331	7922.41	9386.09	7578.1	12066.9	7301.24	14961.1	7938.4	11328.5	11956.4	6577.27	11043.8	268755	10570.1
0.75_173.0919m/z	173.092	0.750283	pos	N-(gamma-Glutamyl)ethanolamine	HMDB0039222	Organic acids and derivatives	Carboxylic acids and derivatives	Amino acids, peptides, and analogues			48.9	48	M+H-H2O	C7H14N2O4	-0.731262	880583	823901	855183	866878	968265	1.20291e+06	1.20252e+06	900891	757189	850129	847510	1.07795e+06	771291
11.11_530.3469m/z	530.347	11.1139	pos	Carindone	HMDB0038189	Lipids and lipid-like molecules	Prenol lipids	Sesquiterpenoids			48.9	57.4	M+NH4	C31H44O6	-1.30712	19663	20061.2	24303.6	5467.72	12953	31502.5	8518.76	6115.82	34557.2	24928.6	46595.3	28303.7	7751.09
2.75_260.1602m/z	260.16	2.75017	pos	Hydroxyprolyl-Lysine	85775	Organic acids and derivatives	Carboxylic acids and derivatives	Amino acids, peptides, and analogues			48.9	49.7	M+H	C11H21N3O4	-1.03736	232770	229584	245040	171334	216278	150602	288886	265414	270501	148746	244427	231186	271698
3.53_199.0865m/z	199.087	3.53382	pos	Harmanine	90516	Organic oxygen compounds	Organooxygen compounds	Alcohols and polyols			48.9	54.6	M+H	C12H10N2O	-0.347695	16383.9	17025.9	18343.4	18909.1	20000.5	15169.8	16511	18497	17544.8	18938.2	16248.7	20009.4	21217.9
3.97_211.1438m/z	211.144	3.96807	pos	L,L-Cyclo(leucylprolyl)	89817	Organic acids and derivatives	Carboxylic acids and derivatives	Amino acids, peptides, and analogues			48.9	47.8	M+H	C11H18N2O2	-1.47835	1.87289e+06	1.93266e+06	1.95233e+06	2.29218e+06	1.88241e+06	1.64032e+06	1.9986e+06	1.75876e+06	1.87323e+06	2.0188e+06	1.96681e+06	1.99496e+06	1.87945e+06
4.21_477.1966m/z	477.197	4.20655	neg	6-Lactoyltetrahydropterin	HMDB0002065	Organoheterocyclic compounds	Pteridines and derivatives	Pterins and derivatives	**	C04244	48.9	47.1	2M-H	C9H13N5O3	0.347277	12629.3	16680.7	13428.2	11222.9	10987	14841	9343.74	9155.87	11731.1	23637.1	18782.2	38265.7	29151.5
4.91_168.1149n	151.112	4.91257	pos	6-Decynoic acid	74117	Lipids and lipid-like molecules	Fatty Acyls	Fatty Acids and Conjugates			48.9	47.6	M+H-H2O, M+H	C10H16O2	-0.946561	126991	138041	104457	165456	249605	118444	236185	241036	38376.2	71758.6	61449.2	105758	105410
8.17_119.0854m/z	119.085	8.1714	pos	alpha-Methylstyrene	70026	Benzenoids	Benzene and substituted derivatives	Phenylpropenes		C14395	48.9	47.2	M+H	C9H10	-1.08144	68938.8	71237.1	70670.3	67745	49934.3	57103	45400.9	45503.5	70202.5	47242.9	39708.9	45479.4	39739.9
8.53_265.2158m/z	265.216	8.52938	pos	Norlinolenic acid	LMFA01030756	Lipids and lipid-like molecules	Fatty Acyls	Fatty Acids and Conjugates			48.9	51.4	M+H	C17H28O2	-1.5204	12116.2	13403.6	11140.9	18148.4	12476.4	17234.3	7645.11	4485.38	3834.12	26517.3	11548.4	15921.6	25166.5
9.24_837.1944m/z	837.194	9.2426	neg	[3-[1-Formyl-2-(2-furanyl)ethenyl]]-2-(2-furanyl)-5-(2-furanylmethylene)-4,5-dihydro-a-methyl-4-oxo-1H-pyrrole-1-acetic acid, 9CI	HMDB0035174	Organic acids and derivatives	Carboxylic acids and derivatives	Amino acids, peptides, and analogues			48.9	53.1	2M-H	C23H17NO7	0.759972	25784.3	31360.1	30753.7	46410.8	69309.4	15036.9	92871.8	39182.6	876.153	7615	0.00308835	0.00308835	5734.57
9.83_411.3250m/z	411.325	9.8278	pos	3,5-Dihydroxyergosta-7,22-dien-6-one	HMDB0031953	Lipids and lipid-like molecules	Steroids and steroid derivatives	Ergostane steroids			48.9	60.6	M+H-H2O	C28H44O3	-1.87082	10565.5	10389.8	12505.3	7783.94	6760.77	3285.04	4016.43	3213.13	13531.4	18732.5	20315.5	19114	11884.9
0.61_323.1461m/z	323.146	0.61135	neg	Galactosylhydroxylysine	HMDB0000600	Organic acids and derivatives	Carboxylic acids and derivatives	Amino acids, peptides, and analogues		C05547	48.8	48.3	M-H	C12H24N2O8	0.236809	110734	120350	131004	83361.7	107752	90960.8	90191	110903	129168	115065	136286	151714	147967
10.36_572.3914n	590.425	10.3598	pos	IC202A	LMFA08020182	Lipids and lipid-like molecules	Fatty Acyls	Fatty amides			48.8	54.6	M+NH4, M+K, M+Na	C27H52N6O7	2.8808	97368.1	85331.3	71724.6	52532.4	46197	77976.7	40646	52433.9	98428.1	75114.6	76196.3	75125.5	70689.6
11.27_429.3011m/z	429.301	11.2678	neg	3alpha,7alpha,12alpha-Trihydroxy-5beta-24E-cholesten-26-oic acid	LMST04030064	Unclassified	Unclassified	Unclassified			48.8	54	M-H2O-H	C27H44O5	0.172876	14415.1	16465.3	13361.8	3885.63	6866.34	3820.14	6324.98	6000.39	17190.3	27133.7	20919	12887.7	19807.9
11.86_436.2586n	437.266	11.86	pos	1-Oleoyl Lysophosphatidic Acid (sodium salt)	5432	Unclassified	Unclassified	Unclassified			48.8	52.6	M+H, M+Na, M+H-H2O	C21H41O7P	-0.840178	187393	223300	231697	267641	380212	124077	416930	697427	66867	91312.8	90357.1	100401	144384
12.61_535.3640m/z	535.364	12.6135	neg	1alpha,25-dihydroxy-2alpha-(3-hydroxypropoxy)vitamin D3	LMST03020675	Lipids and lipid-like molecules	Sterol Lipids	Secosteroids			48.8	45.6	M+FA-H	C30H50O5	-0.0173576	2.26746e+06	2.21998e+06	1.96526e+06	624369	1.43779e+06	719795	1.638e+06	2.90733e+06	1.67362e+06	3.16035e+06	2.48933e+06	668973	1.46632e+06
2.91_517.2263m/z	517.226	2.90738	neg	Linatine	HMDB0038516	Organic acids and derivatives	Carboxylic acids and derivatives	Amino acids, peptides, and analogues	**	C05939	48.8	52.4	2M-H	C10H17N3O5	-0.144348	89054.3	83688.5	88753.2	115176	78790.3	97335.9	101611	92484.7	72778.4	79723.5	71883.5	117380	81835.5
3.80_231.1105n	254.1	3.80248	pos	Isovalerylglutamic acid	5694	Organic acids and derivatives	Carboxylic acids and derivatives	Amino acids, peptides, and analogues			48.8	51.3	M+H, M+Na	C10H17NO5	-0.859963	16847.7	18752.5	16648.8	12766.6	11520.2	8832.3	12610.4	14021.4	22943.3	21133.9	21296.7	22850.3	22256.8
5.13_329.2317m/z	329.232	5.1252	pos	9,12,13-trihydroxy-10,15-octadecadienoic acid	35683	Unclassified	Unclassified	Unclassified			48.8	49.7	M+H	C18H32O5	-1.65738	68407.1	67736.7	64403.8	120140	107691	104237	82203	82674.6	43104.6	84221.2	24190.1	36344.3	33168.5
5.49_266.1879n	249.185	5.48687	pos	4-Hydroxy-3-methoxy-2,10-bisaboladien-9-one	HMDB0033917	Lipids and lipid-like molecules	Prenol lipids	Sesquiterpenoids			48.8	49.7	M+H-H2O, M+H	C16H26O3	-1.25764	56987.2	52553.5	53736.9	80148.5	60058.1	80258.7	43503.6	88732.8	58811.1	55421	43454.1	38944.7	28892.9
6.00_331.2474m/z	331.247	5.99978	pos	5,8,12-trihydroxy-9-octadecenoic acid	35684	Lipids and lipid-like molecules	Fatty Acyls	Fatty acids and conjugates			48.8	49.5	M+H	C18H34O5	-1.63259	232734	228315	228139	296418	379249	388355	290213	297269	53284.1	261026	77617.6	148456	155748
7.57_309.1709m/z	309.171	7.56612	neg	12-Oxo-2,3-dinor-10,15-phytodienoic acid	HMDB0032090	Lipids and lipid-like molecules	Fatty Acyls	Eicosanoids			48.8	48.7	M+FA-H	C16H24O3	0.619643	7940.34	9181.04	7398.19	8606.07	21825.2	14755.1	9580.49	16269.3	4016.9	6496.37	30479.2	8240.14	8424.21
8.44_326.2452n	349.234	8.44432	pos	8-methoxy-13-hydroxy-9,11-octadecadienoic acid	LMFA01080002	Lipids and lipid-like molecules	Fatty Acyls	Fatty Acids and Conjugates			48.8	49.2	M+Na, M+K, M+H-H2O	C19H34O4	-1.52895	311988	301560	298970	384166	494583	405699	196803	230261	125387	655074	177383	161284	313142
9.10_637.2608m/z	637.261	9.10263	neg	Norfloxacin	HMDB0015192	Organoheterocyclic compounds	Tetrahydroisoquinolines	Unclassified	**	C06687	48.8	55.1	2M-H	C16H18FN3O3	2.50708	25016.6	25690.8	25217.1	61853.5	72274.7	76338.4	72487.6	58549.5	6167.31	2295.19	1672.05	0.00308835	1127.32
9.17_260.2137n	261.221	9.1704	pos	5-(1-oxopropan-2-yl)isolongifol-5-ene	53486	Lipids and lipid-like molecules	Prenol lipids	Isoprenoids			48.8	49.4	M+H-H2O, M+H	C18H28O	-1.36185	77245	80592.1	86696.4	93356.7	89356.8	57657.8	93751.5	68920.4	94621.5	83718	77251.9	101493	78100.8
9.40_372.3103m/z	372.31	9.40405	pos	(±)-Myristoylcarnitine	85175	Unclassified	Unclassified	Unclassified			48.8	51	M+H	C21H41NO4	-1.35718	265014	236758	232955	289435	283376	437752	253248	256820	288089	298641	274519	289437	276226
9.98_517.3518m/z	517.352	9.97607	pos	Fusidic acid	2984	Lipids and lipid-like molecules	Steroids and steroid derivatives	Steroid esters		C06694	48.8	53.7	M+H	C31H48O6	-1.06243	38127.3	39581.8	40977.1	26594.2	18421.3	17323.4	22577.8	42736.7	59359.7	54544.8	72679.6	71888.7	15002.3
0.82_607.0807n	630.07	0.821217	pos	Uridine diphosphate-N-acetylgalactosamine	HMDB0000304	Nucleosides, nucleotides, and analogues	Pyrimidine nucleotides	Pyrimidine nucleotide sugars	**	C00203	48.7	52	M+H, M+Na	C17H27N3O17P2	-1.42121	931467	861044	921532	1.12167e+06	964857	1.04479e+06	1.12956e+06	988984	828996	831854	760753	629358	737874
1.39_254.0901n	253.081	1.38728	neg	L-Agaridoxin	HMDB0029445	Organic acids and derivatives	Carboxylic acids and derivatives	Amino acids, peptides, and analogues			48.7	49.1	M-H2O-H, M-H	C11H14N2O5	-0.788224	91149.4	78044.4	80948.1	71835.4	60360.2	62096.1	78443.2	98193.7	91391.3	100235	89677.2	119460	93380.5
1.50_318.1574m/z	318.157	1.50172	neg	Kyotorphin	HMDB0005768	Organic acids and derivatives	Carboxylic acids and derivatives	Amino acids, peptides, and analogues		C02993	48.7	51.7	M-H2O-H	C15H23N5O4	0.794363	24627.7	23605	24314	20848.4	13241.1	13262.9	20953.9	26481	35414.7	27677.9	27935.5	29545.2	23670.6
1.69_310.1390m/z	310.139	1.68645	pos	Gamma-glutamyl-Tyrosine	86053	Unclassified	Unclassified	Unclassified			48.7	58.6	M+H	C14H19N3O5	-2.56497	28092.6	28306.2	30142.3	7709.8	19471.2	16720.3	40097.2	19645.4	27390.3	7304.34	33161.7	27086.7	31710.8
12.82_733.4766m/z	733.477	12.8241	pos	PA(15:0/22:4(7Z,10Z,13Z,16Z))	HMDB0114827	Lipids and lipid-like molecules	Glycerophospholipids	Glycerophosphates			48.7	58.9	M+Na	C40H71O8P	-1.75587	2.7721e+06	2.41674e+06	2.7486e+06	2.82137e+06	2.64854e+06	4.18185e+06	2.44265e+06	2.17998e+06	1.29907e+06	1.46927e+06	1.65916e+06	1.50626e+06	1.92815e+06
16.00_371.1007m/z	371.101	16.0002	pos	Eszopiclone	HMDB0014546	Organoheterocyclic compounds	Pyrrolopyrazines	Cyclopyrrolones			48.7	65.6	M+H-H2O	C17H17ClN6O3	-2.72727	813222	783149	838300	965918	812523	1.55117e+06	849150	800713	781115	900378	704307	816794	783815
2.79_233.1494m/z	233.149	2.79242	pos	Threoninyl-Isoleucine	85957	Organic acids and derivatives	Carboxylic acids and derivatives	Amino acids, peptides, and analogues			48.7	48.5	M+H	C10H20N2O4	-0.930975	128534	187463	149007	87858.5	159799	126616	213753	181818	147077	65994.9	160923	180096	212342
3.68_158.0963m/z	158.096	3.67853	pos	8-Isoquinoline methanamine (hydrochloride)	45036	Unclassified	Unclassified	Unclassified			48.7	46.6	M+H	C11H11N	-0.501232	40645.2	37258.2	40912.1	52537.8	38730.6	36323.8	39479.6	41784.5	44038.9	40582	40107.6	34073.6	39950.1
4.23_213.1594m/z	213.159	4.23393	pos	Isoleucyl-Valine	HMDB0028920	Organic acids and derivatives	Carboxylic acids and derivatives	Amino acids, peptides, and analogues			48.7	46.7	M+H-H2O	C11H22N2O3	-1.32898	106481	110441	109784	133263	113148	83314.7	119322	105691	111330	151844	107637	110677	117138
4.95_423.3209m/z	423.321	4.95468	pos	12-HETE-GABA	LMFA08020147	Lipids and lipid-like molecules	Fatty Acyls	Fatty amides			48.7	54.7	M+NH4	C24H39NO4	-2.0494	8395.53	8434.58	7991.73	19195.8	5050.85	14137	2879.65	2052.6	9179.95	10853.6	4574.66	4328.7	5416.92
5.69_290.2685m/z	290.269	5.68737	pos	16-Hydroxy hexadecanoic acid	HMDB0006294	Lipids and lipid-like molecules	Fatty Acyls	Fatty acids and conjugates	**	C18218	48.7	48.1	M+NH4	C16H32O3	-1.56133	89489	86371.7	88839.8	95481.3	143924	288400	78099	82094.8	116800	80815.4	81638	254830	154618
6.17_272.1984n	255.195	6.17068	pos	7(14)-Bisabolene-2,3,10,11-tetrol	HMDB0035918	Lipids and lipid-like molecules	Prenol lipids	Sesquiterpenoids			48.7	53.4	M+H-H2O, M+Na	C15H28O4	-1.43295	8579.04	9177.58	7790.19	3931.91	4648.16	9479.79	6142.52	34619.6	4015.38	8870.8	8521.1	9089.67	7137.42
6.23_321.2419m/z	321.242	6.23425	pos	17-Methylandrost-5-ene-3beta,11beta,17beta-triol	70535	Unclassified	Unclassified	Unclassified			48.7	51.2	M+H	C20H32O3	-1.59181	13925.9	13820	14109.1	24512.8	12776.6	30058.6	9456.82	19780.4	19132.8	12746.2	11280	10675.7	6701.84
7.05_357.2645m/z	357.265	7.05425	neg	13,14-Dihydro PGF-1a	HMDB0005076	Lipids and lipid-like molecules	Fatty Acyls	Eicosanoids			48.7	55.7	M-H	C20H38O5	-0.274158	15561.5	12760.9	12959.4	14433.8	6741.89	9604.48	8999.86	9457.95	9115.2	20818.2	9356.22	23360.4	18631.1
7.40_265.2159m/z	265.216	7.40043	pos	10E-heptadecen-8-ynoic acid	35136	Unclassified	Unclassified	Unclassified			48.7	49.2	M+H	C17H28O2	-1.16701	30980.3	24889.8	24570.5	20922.3	28771.3	19109	22277.5	34642.3	8798.87	34505.6	19165.4	32493.3	37823.1
7.53_244.2632m/z	244.263	7.52555	pos	9-pentadecen-1-ol	LMFA05000050	Lipids and lipid-like molecules	Fatty Acyls	Fatty alcohols			48.7	47.1	M+NH4	C15H30O	-1.45257	730696	755541	707479	16631.6	14569.4	19718.8	16029.8	17380	14044	14675.3	15141.4	16297.6	11946.6
7.86_429.1175m/z	429.117	7.85952	pos	3,6,7-Trihydroxy-4'-methoxyflavone 7-rhamnoside	HMDB0041455	Phenylpropanoids and polyketides	Flavonoids	Flavonoid glycosides			48.7	53.8	M+H-H2O	C22H22O10	-1.23324	17376.1	17300.2	15459.5	17102.9	13929	13416	15630.8	15719.6	15907.9	15566.1	14852.7	17799.7	14592.8
8.09_332.3154m/z	332.315	8.08897	pos	19-hydroxy-nonadecanoic acid	LMFA01050072	Lipids and lipid-like molecules	Fatty Acyls	Fatty Acids and Conjugates			48.7	50.3	M+NH4	C19H38O3	-1.81518	389910	379803	381957	4773.21	6675.33	6425.96	6102.2	4173.14	9931.26	6618.17	6364.01	6677.62	4557.07
9.29_313.2385m/z	313.238	9.28557	neg	8R-HpOME	LMFA02000061	Lipids and lipid-like molecules	Fatty Acyls	Octadecanoids			48.7	48.4	M-H	C18H34O4	0.133407	26617.2	29166.4	23217.1	25992.7	35364.7	40342	25602.6	14335.1	2853.69	28551.6	9251.32	24712.3	34080.7
0.72_267.1083m/z	267.108	0.716233	pos	1-(3-Carboxypropyl)-3,7-dimethylxanthine	1770	Unclassified	Unclassified	Unclassified			48.6	48.9	M+H	C11H14N4O4	-1.71796	234062	265058	290535	280173	299625	377872	338014	230477	281989	233242	288757	287826	248274
0.73_176.0916m/z	176.092	0.73325	pos	2-Aminoheptanedioic acid	89805	Organic acids and derivatives	Carboxylic acids and derivatives	Amino acids, peptides, and analogues			48.6	52.3	M+H	C7H13NO4	-0.944875	111869	109693	105836	104698	126323	127578	124562	92114.7	100929	121897	101334	114915	129940
0.75_263.0870m/z	263.087	0.750283	pos	L-beta-aspartyl-L-glutamic acid	62013	Organic acids and derivatives	Peptidomimetics	Hybrid peptides			48.6	49.9	M+H	C9H14N2O7	-1.38656	188121	180133	194940	110545	124824	294901	180834	83394.2	205714	198104	233160	215757	313701
0.79_260.0295n	519.052	0.790717	neg	Galactose 1-phosphate	HMDB0000645	Organic oxygen compounds	Organooxygen compounds	Carbohydrates and carbohydrate conjugates	**	C00446	48.6	46.4	M-H2O-H, M+FA-H, 2M-H	C6H13O9P	-0.893434	144629	146813	130490	273497	203083	371691	174741	233071	127104	113308	86233.1	178529	134304
1.09_289.1270n	290.134	1.09433	pos	Ophthalmic acid	HMDB0005765	Organic acids and derivatives	Carboxylic acids and derivatives	Amino acids, peptides, and analogues			48.6	50.2	M+H, M+Na, M+H-H2O	C11H19N3O6	-1.47704	594749	590499	570470	382921	477852	576264	445967	623121	485428	566857	586769	931591	780535
1.14_177.0396m/z	177.04	1.1381	neg	Gluconolactone	HMDB0000150	Organic oxygen compounds	Organooxygen compounds	Carbohydrates and carbohydrate conjugates	**	C00198	48.6	52.7	M-H	C6H10O6	-4.5736	20443.4	19097.7	19813.2	25946.8	16653.8	24114.9	21659.5	18555.1	17348.1	21771.9	16324.5	19730	16616.9
12.23_813.5547n	836.54	12.2319	pos	PS(20:0/18:3(9Z,12Z,15Z))	LMGP03010519	Lipids and lipid-like molecules	Glycerophospholipids	Glycerophosphoserines			48.6	49.9	M+H, M+Na	C44H80NO10P	3.30061	1.29093e+06	1.23504e+06	1.35055e+06	648009	616374	417462	2.3992e+06	2.69655e+06	949514	2.62989e+06	844954	2.97777e+06	473703
3.32_240.1351m/z	240.135	3.3248	neg	Isoleucyl-Glutamine	HMDB0028905	Organic acids and derivatives	Carboxylic acids and derivatives	Amino acids, peptides, and analogues			48.6	51.2	M-H2O-H	C11H21N3O4	-0.879814	9156.94	9233.61	9975.84	10782.8	10478.5	9266.27	11017.8	8395.96	4763.51	10579.4	10480.3	6384.66	9293.1
3.43_171.1127m/z	171.113	3.42987	pos	(3xi,6xi)-Cyclo(alanylvalyl)	89623	Organic acids and derivatives	Carboxylic acids and derivatives	Amino acids, peptides, and analogues			48.6	46.9	M+H	C8H14N2O2	-0.507289	40785.5	45196.3	43931.9	12990.2	17905.8	29412	53289.9	22465.4	64285.5	9871.38	61093.2	38395.3	69101.3
3.47_286.1759m/z	286.176	3.47035	pos	Leu-Gly-Pro	65659	Unclassified	Unclassified	Unclassified			48.6	47	M+H	C13H23N3O4	-0.785174	103849	101781	104572	126210	127679	91207.2	100699	108715	119407	96884.3	108087	121326	109224
3.51_1053.4503m/z	1053.45	3.50693	neg	LPIM3(17:0/0:0)	LMGP15040018	Lipids and lipid-like molecules	Glycerophospholipids	Glycerophosphoinositolglycans			48.6	56.5	M-H2O-H	C44H81O27P	-1.97566	169726	170570	150946	165460	116160	173089	155757	111446	169623	195222	169126	258432	207182
3.51_348.1203m/z	348.12	3.50693	neg	Indoleacetyl glutamine	HMDB0013240	Organic acids and derivatives	Carboxylic acids and derivatives	Amino acids, peptides, and analogues			48.6	48.5	M+FA-H	C15H17N3O4	0.479571	31390.8	32403.9	28641	36803.2	19706.8	26045.4	30165.7	34158	39019.3	34407	32765.2	46511	48806.3
3.55_525.2315m/z	525.231	3.54992	neg	Cinncassiol A 19-glucoside	HMDB0035165	Lipids and lipid-like molecules	Prenol lipids	Terpene glycosides			48.6	59	M-H2O-H	C26H40O12	-4.90309	191126	172177	165344	195584	146505	204917	169833	141312	166864	187266	155485	222935	183465
4.01_201.1127m/z	201.113	4.00598	neg	2-Hydroxy-2,6,6-trimethylcyclohexanone	HMDB0037023	Organic oxygen compounds	Organooxygen compounds	Carbonyl compounds			48.6	50.8	M+FA-H	C9H16O2	-3.48523	28639.5	29882.2	34164	23622.3	28754.4	33106.2	23120.2	64055.2	16757.6	25979.1	20031	23018.8	21548
5.30_394.2357n	439.234	5.30207	neg	(3b,6b,8b,12a)-8,12-Epoxy-7(11)-eremophilene-6-angeloyloxy-8,12-dimethoxy-3-ol	HMDB0031964	Organoheterocyclic compounds	Naphthofurans	Unclassified			48.6	47.9	M-H, M+FA-H	C22H34O6	0.379051	42881.6	45381.6	40148.5	23452.4	168046	228493	24327.1	6426.74	28395.1	14831.1	37094.9	19188	14890.9
5.38_318.2270m/z	318.227	5.37798	pos	Tetranor-PGF1alpha	LMFA03010213	Unclassified	Unclassified	Unclassified			48.6	51	M+NH4	C16H28O5	-1.65534	13283.4	9742.2	11705.6	15176.3	12137.1	22191.1	11004.5	8743.72	13870.5	12573.9	11764.3	12868.9	11383.1
5.53_354.0771m/z	354.077	5.5296	neg	Glycodiazine	HMDB0015461	Benzenoids	Benzene and substituted derivatives	Benzenesulfonamides			48.6	56.3	M+FA-H	C13H15N3O4S	1.89214	6484.97	5664.56	5117.71	984.53	7739.14	6081.88	2494.69	407.309	12871.2	3656.84	8530.59	272.206	1441.02
5.80_331.2490m/z	331.249	5.7983	neg	3-hydroxypalmitic acid methyl ester	LMFA01050427	Lipids and lipid-like molecules	Fatty Acyls	Fatty Acids and Conjugates			48.6	46.6	M+FA-H	C17H34O3	0.0671864	16970.7	16547.3	19719.6	35784.4	33017.8	44067.1	25828	13970.8	5430.88	19665.5	5933.76	15320.4	13590
6.00_477.2606m/z	477.261	5.99978	pos	3beta-(3-methyl-butanoyloxy)-villanovane-13alpha,17-diol	LMPR0104150002	Lipids and lipid-like molecules	Prenol lipids	Isoprenoids			48.6	54.7	M+K	C25H42O6	-1.57656	5886.47	6227.93	6023.01	1766.93	0.00308835	0.00308835	46076.1	6717.61	588.601	683.497	1120.75	6857.97	1268.76
6.34_490.1470n	513.136	6.34068	pos	Isoorientin 7,3',4'-trimethyl ether	49485	Lipids and lipid-like molecules	Polyketides	Flavonoids			48.6	49.9	M+Na, M+K, M+H	C24H26O11	-1.10399	53867.9	56335.7	58117.4	96304.1	64179.9	105309	58272.3	51569.1	58747.2	64421.6	66514.3	67023.4	51669.9
8.38_450.2626m/z	450.263	8.38117	neg	PE(16:1(9Z)/0:0)	LMGP02050010	Lipids and lipid-like molecules	Glycerophospholipids	Glycerophosphoethanolamines			48.6	45.7	M-H	C21H42NO7P	0.0092957	227148	239226	261127	738008	362440	322869	826957	502484	38055.9	233176	12627.2	69737.7	82173.9
9.62_205.1949m/z	205.195	9.61632	pos	α-Farnesene	64096	Lipids and lipid-like molecules	Prenol lipids	Sesquiterpenoids	**	C09665	48.6	49	M+H	C15H24	-0.820887	6343.2	6783.47	7250.39	7641.55	9952.33	6651.18	5459.6	7357.4	7574.5	7766.71	4251.08	6526.64	7112.09
0.69_262.1394m/z	262.139	0.693483	pos	Aspartyl-Lysine	85672	Organic acids and derivatives	Carboxylic acids and derivatives	Amino acids, peptides, and analogues			48.5	50.5	M+H	C10H19N3O5	-1.18198	521758	525855	521508	567962	470561	959075	487663	469700	537244	593096	556729	576780	613207
0.71_342.1162n	387.114	0.712433	neg	Sucrose	137	Organic oxygen compounds	Organooxygen compounds	Carbohydrates and carbohydrate conjugates	**	C00089	48.5	43.5	M+FA-H, 2M-H, M-H	C12H22O11	-0.0472548	2.3587e+07	2.30089e+07	2.18542e+07	2.68576e+07	2.34381e+07	2.39654e+07	2.53444e+07	2.03475e+07	2.33931e+07	2.66428e+07	2.51337e+07	2.3738e+07	2.9159e+07
0.75_286.1393m/z	286.139	0.750283	pos	Glycylprolylhydroxyproline	HMDB0002171	Organic acids and derivatives	Carboxylic acids and derivatives	Amino acids, peptides, and analogues			48.5	46.6	M+H	C12H19N3O5	-1.47066	1.75407e+06	1.68554e+06	1.73927e+06	1.48826e+06	2.00145e+06	2.27349e+06	1.95184e+06	2.08774e+06	1.63466e+06	1.71481e+06	1.97522e+06	2.14201e+06	1.8378e+06
1.10_346.0557m/z	346.056	1.10118	neg	Adenosine monophosphate	HMDB0000045	Nucleosides, nucleotides, and analogues	Purine nucleotides	Purine ribonucleotides	***	C00020	48.5	46	M-H	C10H14N5O7P	-0.209934	264555	191272	257958	299454	262855	288360	217727	259557	181553	232521	208763	284861	201699
1.60_239.1023m/z	239.102	1.60172	pos	Glycyl-Tyrosine	85762	Organic acids and derivatives	Carboxylic acids and derivatives	Amino acids, peptides, and analogues			48.5	50.1	M+H	C11H14N2O4	-1.27939	53680.7	55584.1	55790.8	20979	61194.1	59352.3	84288.7	50417.2	61295.5	11664	44570.5	50695.6	58787.8
11.91_272.2350n	271.228	11.906	neg	2-hydroxyhexadecanoic acid	34495	Lipids and lipid-like molecules	Fatty Acyls	Fatty acids and conjugates			48.5	50	M-H2O-H, M-H	C16H32O3	-0.395772	26976	22053.5	24843.4	16069	26641.8	24765.3	21183.2	17980.6	27538.7	28284.7	25276.9	38260.6	34000.7
12.00_124.0869m/z	124.087	12.0031	pos	L-Histidinol	HMDB0003431	Organic nitrogen compounds	Organonitrogen compounds	Amines	**	C00860	48.5	47.3	M+H-H2O	C6H11N3O	0.16425	1.76312e+06	1.76961e+06	1.78868e+06	2.03365e+06	1.91969e+06	3.27108e+06	1.9344e+06	1.89612e+06	1.86353e+06	1.79895e+06	1.82063e+06	1.94216e+06	1.78114e+06
12.10_156.1380m/z	156.138	12.0973	pos	3R-aminononanoic acid	LMFA01100019	Lipids and lipid-like molecules	Fatty Acyls	Fatty Acids and Conjugates			48.5	54.5	M+H-H2O	C9H19NO2	-1.43165	73623.4	67470.3	49092.3	64780	75389.4	62805.2	56501.9	62958.2	61948.7	73811.6	46737.5	58375.7	53260.7
12.25_404.3129m/z	404.313	12.2521	pos	N-stearoyl proline	LMFA08020119	Lipids and lipid-like molecules	Fatty Acyls	Fatty amides			48.5	49.5	M+Na	C23H43NO3	-1.50781	812358	776060	787761	906389	927415	1.27401e+06	836154	802464	786867	806077	788762	792530	845056
13.42_434.3235m/z	434.323	13.4169	pos	N-(3-hydroxy-eicosanoyl)-homoserine lactone	LMFA08030008	Lipids and lipid-like molecules	Fatty Acyls	Fatty amides			48.5	50.8	M+Na	C24H45NO4	-1.48201	522636	571558	532410	562026	580620	1.02688e+06	602711	782018	485466	488696	529217	505437	737601
15.34_419.2552m/z	419.255	15.3418	pos	1-hexadecyl-glycero-3-phosphate	HMDB0062325	Lipids and lipid-like molecules	Glycerophospholipids	Glycerophosphates			48.5	55.5	M+Na	C19H41O6P	4.83155	42680.1	46090.7	39719.1	52153.2	82988.7	49425.8	73227.3	64804.4	7964.94	20428.8	26205.4	24130.7	23157
2.06_213.0876m/z	213.088	2.06343	neg	Hydroxyprolyl-Threonine	HMDB0028873	Organic acids and derivatives	Carboxylic acids and derivatives	Amino acids, peptides, and analogues			48.5	47.5	M-H2O-H	C9H16N2O5	-1.95259	146864	140414	151946	137726	156310	146650	164096	130393	156108	145724	186117	102833	145817
2.97_213.1232m/z	213.123	2.96665	pos	L-prolyl-L-proline	62027	Organic acids and derivatives	Carboxylic acids and derivatives	Amino acids, peptides, and analogues			48.5	50.2	M+H	C10H16N2O3	-0.916173	34952.4	31848.5	30619	38319.8	37299.9	26965.8	34480.5	33307.5	32064.7	37154.4	28118.1	35209.7	27867.6
5.45_297.1708m/z	297.171	5.44642	neg	6alpha-Carissanol	HMDB0035309	Lipids and lipid-like molecules	Prenol lipids	Sesquiterpenoids			48.5	44.9	M+FA-H	C15H24O3	0.0708584	22646.7	29642.1	28122.8	17100.4	24134.5	37239.9	13147.1	16775.9	37927.4	15045.1	15402.9	3633.64	3937.24
6.23_340.2266m/z	340.227	6.23425	pos	Danazol	1924	Lipids and lipid-like molecules	Steroids and steroid derivatives	Estrane steroids		C06938	48.5	49.3	M+H	C22H29NO2	-1.39762	18913.8	18608.4	20542.1	19649.5	37819.4	34811.4	28759.1	25185.9	7860.96	14183.5	17355.2	18285.1	5454.77
6.49_604.3251m/z	604.325	6.49368	pos	PKODiA-PE	LMGP20020020	Lipids and lipid-like molecules	Glycerophospholipids	Oxidized glycerophospholipids			48.5	54.8	M+H-H2O	C29H52NO11P	0.976039	6974.43	5584.6	6706.14	15505.5	19329.1	0.00308835	12124.8	9401.21	4512.93	8881.31	4505.2	3300.75	3695.82
7.88_305.2471m/z	305.247	7.88033	pos	(-)-2,7-Dolabelladiene-6beta,10alpha,18-triol	LMPR0104240002	Lipids and lipid-like molecules	Prenol lipids	Isoprenoids			48.5	49.2	M+H-H2O	C20H34O3	-1.40703	41516.3	42335	40708.6	33896.5	28364.6	84924.9	31179.4	45130.3	22904.9	71076.8	28843.6	39663.9	46805.5
8.61_429.1175m/z	429.118	8.61398	pos	Isokaempferide 7-rhamnoside	LMPK12112670	Lipids and lipid-like molecules	Polyketides	Flavonoids			48.5	50.7	M+H-H2O	C22H22O10	-1.10907	14387.6	15047.8	11526.6	17672.4	14232.3	13304.7	14489.7	7883.77	14065.9	11374.3	14640.6	12966.1	14557.3
9.77_333.1354m/z	333.135	9.77448	neg	Amifloxacin	HMDB0041826	Organoheterocyclic compounds	Quinolines and derivatives	Quinoline carboxylic acids			48.5	55.9	M-H	C16H19FN4O3	-4.26536	39033.6	42839.3	35065	15924.9	24532.3	13188.1	18929.3	12045.4	36652.6	28341.1	36628	148816	35450.4
0.63_216.1349m/z	216.135	0.625317	neg	Alanyl-Lysine	HMDB0028692	Organic acids and derivatives	Carboxylic acids and derivatives	Amino acids, peptides, and analogues			48.4	51.3	M-H	C9H19N3O3	-1.91259	14357.8	12335.1	16793.5	14640.7	17164	14457.8	19840.8	23859.5	15986.6	4525.78	12079.8	11848.4	11340.6
0.65_317.1468m/z	317.147	0.645533	neg	N2-Fructopyranosylarginine	HMDB0041541	Organic acids and derivatives	Carboxylic acids and derivatives	Amino acids, peptides, and analogues			48.4	49.7	M-H2O-H	C12H24N4O7	0.313955	123220	99474.8	131977	97467.7	86761.3	102486	91098.4	83172.2	112955	110605	109596	141945	133499
0.72_123.0553m/z	123.055	0.716233	pos	Niacinamide	HMDB0001406	Organoheterocyclic compounds	Pyridines and derivatives	Pyridinecarboxylic acids and derivatives	***	C00153	48.4	44.4	M+H	C6H6N2O	0.406359	870962	881794	918682	795981	999040	829597	944767	858793	862636	888361	862212	872551	992363
10.70_233.2260m/z	233.226	10.6999	pos	8,11-Heptadecadienal	HMDB0041334	Lipids and lipid-like molecules	Fatty Acyls	Fatty aldehydes			48.4	51.6	M+H-H2O	C17H30O	-1.62237	7262.39	8017.53	6653.58	11129.6	16540.4	12825.8	6395.7	2754.05	595.584	10157.6	1819.03	6232.42	7963.31
13.04_284.2942m/z	284.294	13.0359	pos	Safingol ( L-threo-sphinganine)	LMSP01080055	Lipids and lipid-like molecules	Sphingolipids	Sphingoid bases			48.4	47.5	M+H-H2O	C18H39NO2	-2.08482	7.37517e+06	6.73174e+06	6.46769e+06	7.02825e+06	6.82349e+06	4.37754e+06	4.92594e+06	5.79078e+06	9.00195e+06	9.05852e+06	3.34357e+06	6.04548e+06	5.49598e+06
15.08_178.1588m/z	178.159	15.0803	pos	2,5-Dibutyl-4-methyloxazole	HMDB0037898	Organoheterocyclic compounds	Azoles	Oxazoles			48.4	47	M+H-H2O	C12H21NO	-1.25802	671707	636671	639422	739659	716549	1.23732e+06	691598	732578	696283	692157	671833	722005	737067
3.38_411.1886m/z	411.189	3.37505	neg	Deoxypyridinoline	HMDB0000569	Organic acids and derivatives	Carboxylic acids and derivatives	Amino acids, peptides, and analogues			48.4	46.1	M-H	C18H28N4O7	0.150112	325724	314129	305138	360797	219360	265662	309896	211051	305184	339499	367166	466200	348666
3.41_217.0971m/z	217.097	3.41087	pos	5-Methoxytryptophan	HMDB0002339	Organoheterocyclic compounds	Indoles and derivatives	Tryptamines and derivatives			48.4	45	M+H-H2O	C12H14N2O3	-0.268173	60168.7	60215.6	62335.4	57621	55021.7	53078.6	58955	59735.2	57232	60566.2	57290	64585.9	62467
3.62_434.1437n	435.151	3.61653	pos	4-Hydroxy-5-(3',4'-dihydroxyphenyl)-valeric acid-O-methyl-O-glucuronide	HMDB0059972	Organic oxygen compounds	Organooxygen compounds	Carbohydrates and carbohydrate conjugates			48.4	48.7	M+H, M+Na	C18H26O12	2.94087	139508	150869	147856	110702	124043	60602.2	137184	145654	173001	173593	181540	210722	197869
3.68_231.1701m/z	231.17	3.67853	pos	Valyl-Leucine	HMDB0029131	Organic acids and derivatives	Carboxylic acids and derivatives	Amino acids, peptides, and analogues	***		48.4	46	M+H	C11H22N2O3	-0.833646	55628.2	57118	56742.8	53385.6	57732.8	34410.3	64912.3	75506.7	57146.5	47277.5	58906.7	59276.4	52607.7
6.06_553.3014m/z	553.301	6.06362	pos	Panogenin-3-o-alpha-L-rhamnopyranoside	71755	Unclassified	Unclassified	Unclassified			48.4	50.5	M+H	C29H44O10	1.20517	14177.8	14260	15335.3	19891.5	26388.1	29719.4	12461.1	47943.6	0.00308835	10.3782	994.436	2145.32	0.00308835
7.25_211.1689m/z	211.169	7.24743	pos	3E,5E-tridecadienoic acid	34909	Lipids and lipid-like molecules	Fatty Acyls	Fatty Acids and Conjugates			48.4	46.6	M+H	C13H22O2	-1.49617	106635	109511	98351.5	176298	149829	188883	92151.6	66703.9	39203.5	150573	53171.2	79641.8	105608
7.94_192.1149n	193.122	7.9432	pos	2E,4E,8Z,10E-dodecatetraenoic acid	34905	Lipids and lipid-like molecules	Fatty Acyls	Fatty Acids and Conjugates			48.4	48.9	M+H-H2O, M+H	C12H16O2	-0.58537	14932.5	14611.4	13644.6	21977.7	18308	22676.6	12753.3	8912.12	4945.5	23451.7	9639.2	11088.1	17138.4
8.64_477.2851n	476.278	8.64342	neg	PE(0:0/18:2(9Z,12Z))	LMGP02050041	Lipids and lipid-like molecules	Glycerophospholipids	Glycerophosphoethanolamines			48.4	46.6	M-H, 2M-H	C23H44NO7P	-0.866326	2.34333e+07	1.77411e+07	1.54212e+07	5.68828e+07	2.45319e+07	2.95899e+07	6.30226e+07	1.10259e+08	1.29133e+06	1.32042e+07	850036	2.28214e+06	2.17938e+06
0.63_225.0990m/z	225.099	0.625317	neg	Alanyl-Histidine	HMDB0028689	Organic acids and derivatives	Carboxylic acids and derivatives	Amino acids, peptides, and analogues			48.3	46.9	M-H	C9H14N4O3	-1.5015	94888.9	95173.2	110957	92417.4	74059.2	78382.6	97753.5	128307	107004	87862.8	97718.9	99044.7	102009
1.09_274.1393m/z	274.139	1.09433	pos	1-(beta-D-Ribofuranosyl)-1,4-dihydronicotinamide	HMDB0011648	Organic oxygen compounds	Organooxygen compounds	Carbohydrates and carbohydrate conjugates		C15497	48.3	49	M+NH4	C11H16N2O5	-1.78231	360186	374549	338315	369117	295224	342135	284515	290230	381629	371521	387764	422830	431729
1.12_187.0717m/z	187.072	1.12125	neg	Nα-Acetyl-L-glutamine	58344	Unclassified	Unclassified	Unclassified			48.3	48.5	M-H	C7H12N2O4	-3.66663	123880	115200	132928	125492	131528	142067	131292	144361	137309	124959	129155	122142	101701
1.67_253.1180m/z	253.118	1.66542	pos	Alanyl-Tyrosine	85614	Organic acids and derivatives	Carboxylic acids and derivatives	Amino acids, peptides, and analogues			48.3	51.5	M+H	C12H16N2O4	-1.11849	42617.1	38809.3	40858.6	28254.6	42462	35831.4	63580.4	37786.3	42010.6	17766.9	40311.7	36787.7	47106.8
12.29_1060.5377m/z	1060.54	12.2907	neg	delta5-Demissine	HMDB0033029	Lipids and lipid-like molecules	Steroids and steroid derivatives	Steroidal glycosides			48.3	59.1	M+FA-H	C50H81NO20	4.22961	180420	124158	110285	0.00308835	125917	0.00308835	128851	143567	251568	190901	171959	0.00308835	156410
13.40_352.3203m/z	352.32	13.3955	pos	22:3(7Z,13Z,16Z)	LMFA04000062	Lipids and lipid-like molecules	Fatty Acyls	Docosanoids			48.3	53	M+NH4	C22H38O2	-2.01587	93081.9	82563.9	71656.6	95740.2	86561.8	104531	80902.7	46756.4	77235.2	104565	90837.5	84927.3	89869.4
4.41_199.0969m/z	199.097	4.41497	neg	3-Hydroxysebacic acid	HMDB0000350	Organic acids and derivatives	Hydroxy acids and derivatives	Medium-chain hydroxy acids and derivatives			48.3	51.1	M-H2O-H	C10H18O5	-3.09597	5439.88	6502.83	6673.33	5607.45	4813.69	5030.95	4236.52	9823.65	4547.37	10721.1	8336.27	5271.61	5446.12
5.08_202.1355n	203.143	5.08252	pos	alpha-Amylcinnamaldehyde	69414	Phenylpropanoids and polyketides	Cinnamaldehydes	Unclassified		C12288	48.3	46.4	M+H-H2O, M+H	C14H18O	-1.2655	22480.3	21953.7	21262.8	44863.5	31555.5	33906.9	12644.9	9252.75	25015.3	13699.4	25800.9	15842.9	11909.3
6.13_285.2072m/z	285.207	6.1343	neg	Aleuritic acid	LMFA01050101	Lipids and lipid-like molecules	Fatty Acyls	Fatty Acids and Conjugates			48.3	45.1	M-H2O-H	C16H32O5	0.127406	86293.6	80194.6	96149.9	83340.1	72148.9	71893.1	68106	193156	84040.6	122470	74457.8	60599.1	55250.2
7.65_323.1864m/z	323.186	7.64767	neg	12-oxo-5E,8E,10Z-heptadecatrienoic acid	LMFA01060111	Lipids and lipid-like molecules	Fatty Acyls	Fatty Acids and Conjugates			48.3	49.3	M+FA-H	C17H26O3	0.0131921	3849.9	3814.4	4222.06	2692.21	8385.86	7616.45	2033.17	908.661	195.679	7040.59	1703.31	6831.46	5566.24
9.99_671.2135m/z	671.214	9.99413	neg	6-({6-[6-(2,4-dihydroxyphenyl)-2-(2,6-dihydroxyphenyl)-4-methylcyclohex-3-ene-1-carbonyl]-2,2-dimethyl-2H-chromen-5-yl}oxy)-3,4,5-trihydroxyoxane-2-carboxylic acid	HMDB0126404	Organic oxygen compounds	Organooxygen compounds	Carbohydrates and carbohydrate conjugates			48.3	55.4	M-H2O-H	C37H38O13	0.208763	32680.6	28884.6	34378.9	53866	115136	61475.9	96887.7	56573.7	628.546	1106.16	1251.21	0.00308835	1424.67
11.34_483.2729m/z	483.273	11.3404	neg	LysoPA(18:0/0:0)	HMDB0007854	Lipids and lipid-like molecules	Glycerophospholipids	Glycerophosphates			48.2	45.7	M+FA-H	C21H43O7P	0.229874	201579	209757	202290	320617	356576	312380	376328	226676	141752	102457	182611	207715	173498
11.90_331.2837m/z	331.284	11.8972	pos	MG(16:0/0:0/0:0)[rac]	75555	Lipids and lipid-like molecules	Glycerolipids	Monoradylglycerols			48.2	62.6	M+H	C19H38O4	-1.67522	20736.8	24994.8	29179.1	29484.2	27375.5	24351.5	27410	26055.4	17118.7	22845.2	18688.6	18131	18658.4
12.29_270.2786m/z	270.279	12.2944	pos	16-Heptadecen-2-one	LMFA12000193	Lipids and lipid-like molecules	Fatty Acyls	Oxygenated hydrocarbons			48.2	48	M+NH4	C17H32O	-2.02546	69092.9	69736.7	72410.1	72526.1	72679.8	80581.6	65259.1	57236.3	71387.3	68444.9	64651.5	64651.8	59922.1
12.44_324.3256m/z	324.326	12.4427	pos	cis-3,4-Epoxy-6Z,9Z-heneicosadiene	LMFA12000324	Lipids and lipid-like molecules	Fatty Acyls	Oxygenated hydrocarbons			48.2	51.6	M+NH4	C21H38O	-1.5178	26820.6	27992.6	23924.2	29729.1	31258.9	47177	29560.2	29296	27023.1	28662.8	30045.6	26096	29562.9
12.80_208.1460n	226.18	12.8031	pos	2,2,6,7-Tetramethylbicyclo[4.3.0]nona-1(9),4-diene-7,8-diol	HMDB0036686	Organic oxygen compounds	Organooxygen compounds	Alcohols and polyols			48.2	47.7	M+H, M+NH4, M+H-H2O	C13H20O2	-1.69264	69219.9	76044.3	69467	11387.6	17325.4	15540.1	11084.5	13751.1	13228.4	12053.9	10935.3	10382.3	11398.8
12.98_427.1790n	426.172	12.9824	neg	5-Hydroxyfluvastatin	HMDB0014039	Organoheterocyclic compounds	Pyrroles	Substituted pyrroles			48.2	47.7	M-H, M+FA-H	C24H26FNO5	-1.22414	111083	137343	133128	154780	132590	115061	138404	160870	109672	102430	139624	164069	115538
15.12_102.1280m/z	102.128	15.1231	pos	Triethylamine	70265	Organic nitrogen compounds	Organonitrogen compounds	Amines		C14691	48.2	45	M+H	C6H15N	2.66675	146892	125853	161371	154226	147204	246512	113192	120168	84372.4	95484.5	111599	138721	117862
3.55_243.1712m/z	243.171	3.54992	neg	Isoleucyl-Leucine	HMDB0028911	Organic acids and derivatives	Carboxylic acids and derivatives	Amino acids, peptides, and analogues			48.2	46	M-H	C12H24N2O3	-0.744431	39610.4	37924.3	37529.7	74810.5	34026.7	42340.5	68891	29999.2	46339.2	2100.04	37974.2	61683.8	48957.1
4.16_180.1016m/z	180.102	4.15853	pos	Maltoxazine	86924	Organoheterocyclic compounds	Pyrrolidines	Unclassified			48.2	52.3	M+H	C10H13NO2	-1.81768	26115.3	24367.6	24377.1	34378.9	28626.6	22974.7	34429.4	35294	22982.7	27505.5	19628.5	25195.6	26890.1
6.21_255.1600m/z	255.16	6.21033	neg	11-tridecynoic acid	LMFA01030604	Lipids and lipid-like molecules	Fatty Acyls	Fatty Acids and Conjugates			48.2	44.3	M+FA-H	C13H22O2	-0.718805	25691.7	22824.5	25351.6	12937.1	25531.9	21928.4	12670.8	2976.9	38353.2	22614.1	39247.3	22736.7	16099.9
7.12_666.3042m/z	666.304	7.1231	pos	S-(9-deoxy-delta12-PGD2)-glutathione	HMDB0013057	Organic acids and derivatives	Carboxylic acids and derivatives	Amino acids, peptides, and analogues			48.2	59	M+Na	C30H49N3O10S	1.73947	23590.2	24037	17282.7	11884.8	80769.2	61160.8	6420.89	34893.4	741.464	751.226	990.152	2785.67	0.00308835
7.23_220.1461n	221.153	7.22738	pos	2-[3]-ladderane ethanoic acid	LMFA01140082	Lipids and lipid-like molecules	Fatty Acyls	Fatty Acids and Conjugates			48.2	49.8	M+H-H2O, M+H, M+NH4	C14H20O2	-1.27035	52732.3	53247.1	49180	77873.5	65544	89437.3	42600.8	46772	19984.8	70770.3	26970.6	37393.5	53729.6
7.25_488.3494n	471.346	7.24743	pos	Ananasic acid	HMDB0038116	Lipids and lipid-like molecules	Steroids and steroid derivatives	Cycloartanols and derivatives			48.2	50.7	M+H-H2O, M+H	C30H48O5	-1.62883	212654	220377	228359	423603	391681	339711	162153	72784.3	23939.3	365425	52694.6	105563	219743
8.55_184.0727m/z	184.073	8.55073	pos	Phosphocholine	3318	Organic nitrogen compounds	Organonitrogen compounds	Quaternary ammonium salts	**	C00588	48.2	48	M+H	C5H14NO4P	-3.48296	19457.7	18329.4	17984.2	4042.02	33782.6	37815.7	133305	188180	185.502	27120.9	204.137	66523.5	558.324
0.72_276.1186m/z	276.119	0.716233	pos	Ribothymidine	HMDB0000884	Nucleosides, nucleotides, and analogues	Pyrimidine nucleosides	Unclassified			48.1	54	M+NH4	C10H14N2O6	-1.48149	814054	785258	919667	1.14444e+06	532568	1.88806e+06	745637	444459	1.15633e+06	1.13349e+06	752683	720155	767666
1.23_262.1394m/z	262.139	1.22738	pos	Aspartyllysine	HMDB0004987	Organic acids and derivatives	Carboxylic acids and derivatives	Amino acids, peptides, and analogues			48.1	47.7	M+H	C10H19N3O5	-1.39672	103764	108826	111300	95871.1	105538	89285.1	123812	119823	103969	102908	117771	115021	124966
13.59_687.5051m/z	687.505	13.588	neg	12,13-dihydroxy-11-methoxy-9-octadecenoic acid	LMFA01080006	Lipids and lipid-like molecules	Fatty Acyls	Fatty Acids and Conjugates			48.1	51.1	2M-H	C19H36O5	-0.229867	12850.2	11930.2	12879.3	1594.97	1417.53	0.00308835	8819.67	5205.12	44108.9	38320.3	24478.5	5802.45	22808.7
2.33_276.1551m/z	276.155	2.33123	pos	Epsilon-(gamma-Glutamyl)-lysine	HMDB0003869	Organic acids and derivatives	Carboxylic acids and derivatives	Amino acids, peptides, and analogues			48.1	47.9	M+H	C11H21N3O5	-0.901099	45396.3	50224.7	50556.1	37720.4	45554	43372.6	51626	45985.3	50530.2	38016	48584	48806.4	48799.9
3.46_261.0881m/z	261.088	3.46422	neg	L-1,2,3,4-Tetrahydro-beta-carboline-3-carboxylic acid	HMDB0035665	Organoheterocyclic compounds	Indoles and derivatives	Pyridoindoles			48.1	42.6	M+FA-H	C12H12N2O2	0.00307892	87183.6	84631.8	79557	82654.8	64113.2	72753.1	75045.4	64982.7	81608.6	87063.5	81916.4	97014.2	81803.8
3.59_362.1359m/z	362.136	3.59283	neg	Hydroxyprolyl-Tryptophan	HMDB0028874	Organic acids and derivatives	Carboxylic acids and derivatives	Amino acids, peptides, and analogues			48.1	49.9	M+FA-H	C16H19N3O4	0.590274	25443.6	28959.7	25622.9	26749.8	14608.1	20798.2	24168.8	23591.5	29559.1	26334	22891.1	37107	31763
3.66_277.1544m/z	277.154	3.65823	pos	Tyrosyl-Isoleucine	HMDB0029108	Organic acids and derivatives	Carboxylic acids and derivatives	Amino acids, peptides, and analogues			48.1	46.6	M+H-H2O	C15H22N2O4	-0.874404	24434.2	24364.7	24878.4	30510.7	21052.3	19523.1	25994	25882.1	23059.6	22314.7	26074.5	29905.4	18134.1
3.74_244.0825m/z	244.083	3.74262	neg	2-Acetyl-1,5,6,7-tetrahydro-6-hydroxy-7-(hydroxymethyl)-4H-azepine-4-one	HMDB0035177	Organoheterocyclic compounds	Azepines	Unclassified			48.1	44	M+FA-H	C9H13NO4	-0.726578	23870.8	26056.3	23335.2	12890.2	6646.4	7479.73	10621.4	18433.2	35129.8	27642	42842.1	45119.7	43991.2
4.39_452.1497m/z	452.15	4.38782	neg	2-amino-4-({2-[(2-benzyl-3-oxopropyl)sulfanyl]-1-[(carboxymethyl)-C-hydroxycarbonimidoyl]ethyl}-C-hydroxycarbonimidoyl)butanoic acid	HMDB0133638	Organic acids and derivatives	Carboxylic acids and derivatives	Amino acids, peptides, and analogues			48.1	50.2	M-H	C20H27N3O7S	-0.0786556	53114.2	64939.4	45051.4	81266.8	67327.2	94878.7	51760.1	96481.1	78864.1	34196.3	60029.7	70202.6	49529.3
5.47_313.2368m/z	313.237	5.46547	pos	γ- 6,7-DiHODE	36048	Unclassified	Unclassified	Unclassified			48.1	49.3	M+H	C18H32O4	-1.81123	19371.2	18568.2	18809	20843.2	25405.8	24910	16985.6	56023.9	5982.29	14796.7	6702.07	10269.4	5888.72
5.67_375.2161m/z	375.216	5.66608	pos	16-phenyl tetranor PGF2α	45696	Unclassified	Unclassified	Unclassified			48.1	45.9	M+H	C22H30O5	-1.21403	14459.5	15497.5	15768.2	2542.63	22828	8987.73	11468.5	6862.34	35899.9	19180	29769.1	26043.1	13769.3
6.45_508.3028m/z	508.303	6.45113	pos	PS(18:0/0:0)	LMGP03050006	Lipids and lipid-like molecules	Glycerophospholipids	Glycerophosphoserines			48.1	51.7	M+H-H2O	C24H48NO9P	-1.10541	17067.6	17510.6	17524.6	18626.1	14509.4	18562.4	12177.3	16629	19977.7	40324.2	28993.5	22240	14829.1
6.86_310.2142n	309.207	6.86198	neg	Sterebin A	HMDB0035337	Lipids and lipid-like molecules	Prenol lipids	Sesquiterpenoids			48.1	44.9	M-H2O-H, M-H	C18H30O4	-0.571054	690501	756959	678888	857486	689815	980294	716661	1.29095e+06	375067	845661	347571	517702	439766
6.89_241.1946m/z	241.195	6.88843	pos	2-Acetyl-3,5,5,6,8,8-hexamethyl-5,6,7,8- tetrahydronaphthalene	HMDB0061860	Benzenoids	Tetralins	Unclassified			48.1	45.4	M+H-H2O	C18H26O	-1.84002	208973	175427	169419	220701	290944	281588	209192	180014	57302.8	247614	72472.6	132802	178633
8.09_326.2088n	327.216	8.08897	pos	2R-HpOTrE	LMFA02000031	Lipids and lipid-like molecules	Fatty Acyls	Octadecanoids			48.1	46.6	M+H, M+Na	C18H30O5	-1.5672	104767	116097	106971	146086	217584	266560	84886	38864.7	9644.31	142125	55942.8	97009	186060
0.68_221.0597m/z	221.06	0.676617	neg	Allocystathionine	HMDB0000455	Organic acids and derivatives	Carboxylic acids and derivatives	Amino acids, peptides, and analogues			48	48.8	M-H	C7H14N2O4S	-2.04653	120987	116542	155233	163778	114464	119363	156523	155529	69877.3	64801	65851.3	56808.1	62401.8
0.75_144.1018m/z	144.102	0.750283	pos	xi-4-Hydroxy-4-methyl-2-cyclohexen-1-one	HMDB0033629	Organic oxygen compounds	Organooxygen compounds	Carbonyl compounds			48	42.2	M+NH4	C7H10O2	-0.783315	509641	514994	513885	600070	538851	888104	559930	507584	576340	576464	495429	500917	514599
1.10_231.0618m/z	231.062	1.10118	neg	Pyroglutamylglycine	HMDB0061890	Organic acids and derivatives	Carboxylic acids and derivatives	Amino acids, peptides, and analogues			48	49.4	M+FA-H	C7H10N2O4	-2.21313	12897.8	12329.5	14900	15587.2	15736.7	12140.6	11645.8	18999.8	10549.5	16891.9	11904.2	15020.5	16242.1
1.80_375.1521m/z	375.152	1.8027	neg	Glycyl-Hydroxyproline	HMDB0028842	Organic acids and derivatives	Carboxylic acids and derivatives	Amino acids, peptides, and analogues			48	42.6	2M-H	C7H12N2O4	0.0225403	46423.5	47078.3	42120.6	27620	24065.6	25679.3	27260.3	14784.1	56728.1	44979.8	78099.3	79259.6	88507.2
12.23_262.2293n	263.236	12.2319	pos	9,12,15-octadecatrienal	LMFA06000102	Lipids and lipid-like molecules	Fatty Acyls	Fatty aldehydes			48	45.8	M+H-H2O, M+H	C18H30O	-1.48883	484734	510821	503733	736786	757841	253152	454122	890591	567616	334729	466470	338421	436948
12.86_490.3280m/z	490.328	12.8648	pos	PE(O-18:0/0:0)	LMGP02060003	Lipids and lipid-like molecules	Glycerophospholipids	Glycerophosphoethanolamines			48	49.7	M+Na	C23H50NO6P	2.60207	26524.6	27623.9	25592	25530	22822.2	4432.59	17168.4	12228.6	19133.9	39030.4	53850.2	39619.1	59946.5
3.24_268.1778m/z	268.178	3.2409	neg	Arginyl-Isoleucine	HMDB0028712	Organic acids and derivatives	Carboxylic acids and derivatives	Amino acids, peptides, and analogues			48	46.3	M-H2O-H	C12H25N5O3	-0.288573	81674.5	88075.3	80394	70275.5	46158	56426.2	62653.9	50870.4	101624	93759.7	108419	132217	104944
3.49_227.1388m/z	227.139	3.49178	pos	Isoleucyl-Hydroxyproline	HMDB0028908	Organic acids and derivatives	Carboxylic acids and derivatives	Amino acids, peptides, and analogues			48	43.5	M+H-H2O	C11H20N2O4	-0.792782	1.93273e+06	1.99036e+06	2.01876e+06	2.28081e+06	1.95234e+06	1.75716e+06	2.01974e+06	1.78877e+06	1.99146e+06	2.12529e+06	1.9422e+06	2.08012e+06	1.97921e+06
3.53_447.1521m/z	447.152	3.52852	neg	Stavudine	HMDB0014787	Nucleosides, nucleotides, and analogues	Nucleoside and nucleotide analogues	Unclassified		C07312	48	41.6	2M-H	C10H12N2O4	-0.178569	16395.6	15051.7	16130.5	22317.5	12000.4	17506.3	20130.8	12958.1	15438.2	15815.6	17334.7	26613.2	23262.1
3.82_600.2655m/z	600.266	3.82338	pos	Gluten exorphin A5	HMDB0059793	Organic acids and derivatives	Carboxylic acids and derivatives	Amino acids, peptides, and analogues			48	46.3	M+H	C29H37N5O9	-1.46134	83303.8	76971.8	87576.7	3878.57	29487.2	17613.7	139137	6511.84	104274	2237.02	104657	44832.7	152914
4.03_244.1541m/z	244.154	4.03183	pos	Tuberonic acid	LMFA02020007	Lipids and lipid-like molecules	Fatty Acyls	Octadecanoids			48	45.5	M+NH4	C12H18O4	-1.09874	8761.22	9607.75	8871.17	8584.42	13543.8	5977.76	7669.24	36630.3	6713.89	4949.26	4003.89	4132.24	1500.12
4.92_439.2335m/z	439.234	4.9209	neg	delta5-8-NeuroF	LMFA04020001	Lipids and lipid-like molecules	Fatty Acyls	Docosanoids			48	48.8	M+FA-H	C22H34O6	-0.558526	3282.62	3595.7	4187.19	1716.22	21249.6	26540.4	1903.36	0.00308835	2528.65	2506.39	2850.81	3329.47	855.306
8.08_341.2696m/z	341.27	8.08128	neg	MEDICA 16	62960	Unclassified	Unclassified	Unclassified			48	46.8	M-H	C20H38O4	-0.358555	51175.5	50772.4	50557.1	33069.9	29521.4	29653.9	37188.7	53354.1	33619.3	96114.1	58529	61909.4	75743.2
8.56_709.2530m/z	709.253	8.56385	neg	6-{2-[3-(3,7-dimethylocta-2,6-dien-1-yl)-5-hydroxy-8,8-dimethyl-4-oxo-4H,8H-pyrano[3,2-g]chromen-2-yl]-5-hydroxyphenoxy}-3,4,5-trihydroxyoxane-2-carboxylic acid	HMDB0129843	Phenylpropanoids and polyketides	Flavonoids	Flavones			48	54.4	M+FA-H	C36H40O12	4.2573	62630.4	64543.7	67755.3	134362	107412	68198.6	193074	310081	0.00308835	62259.1	0.00308835	2028.25	0.00308835
9.15_296.2349n	295.228	9.14573	neg	8S-HODE	LMFA02000227	Lipids and lipid-like molecules	Fatty Acyls	Octadecanoids		C08318	48	43.8	M-H, 2M-H, M-H2O-H	C18H32O3	-0.946054	4.22584e+06	4.18346e+06	4.05185e+06	5.46667e+06	3.40194e+06	3.70014e+06	5.14569e+06	4.10204e+06	6.21458e+06	3.84025e+06	4.22171e+06	4.02967e+06	3.5586e+06
9.73_874.5454m/z	874.545	9.7255	neg	P-LGE2-PC	LMGP20010049	Lipids and lipid-like molecules	Glycerophospholipids	Oxidized glycerophospholipids			48	54.9	M+FA-H	C44H80NO11P	0.301217	69718.7	81399.7	58283.4	81272.6	0.00308835	13860.1	96994.5	43044.7	216815	133522	104228	3212.86	29416.5
0.75_221.0898n	204.087	0.750283	pos	beta-N-Acetylglucosamine	HMDB0000803	Organic oxygen compounds	Organooxygen compounds	Carbohydrates and carbohydrate conjugates		C03878	47.9	47.9	M+H-H2O, M+H	C8H15NO6	-0.559728	896964	871516	912009	1.08149e+06	1.1877e+06	890327	1.20177e+06	986505	961317	868515	771900	873773	813216
1.25_288.2026m/z	288.203	1.24825	pos	Leucyl-Arginine	85827	Organic acids and derivatives	Carboxylic acids and derivatives	Amino acids, peptides, and analogues			47.9	47.8	M+H	C12H25N5O3	-1.4997	304404	325971	331518	308087	357860	302127	274389	487577	353116	211952	287822	331020	324867
10.53_529.3880m/z	529.388	10.5293	pos	Tsugaric acid B	HMDB0031962	Lipids and lipid-like molecules	Prenol lipids	Triterpenoids			47.9	51.7	M+H	C33H52O5	-1.40939	45122	43804.3	41218.7	17526.4	18218.1	2690.81	44571.7	52537.2	106996	47826.5	65711.4	99957.4	30913.1
13.25_581.3672m/z	581.367	13.2546	neg	Cyclotricuspidogenin C	HMDB0033635	Lipids and lipid-like molecules	Steroids and steroid derivatives	Cycloartanols and derivatives			47.9	57.4	M+FA-H	C31H52O7	-4.34793	18751.4	18187.8	18310.7	0.00308835	7343.03	0.00308835	8271.66	29999.1	19478.5	47385.7	17664.6	0.00308835	12706
2.99_215.1388m/z	215.139	2.9852	pos	d-Dethiobiotin	3351	Lipids and lipid-like molecules	Fatty Acyls	Fatty acids and conjugates	**	C01909	47.9	46.7	M+H	C10H18N2O3	-0.93907	63271.9	57610.5	58910.9	47621.5	74000.1	44549.9	71919.2	86772.1	64931.1	51284.9	63316.7	70104.4	59283.5
3.70_247.1052n	246.098	3.6997	neg	Malonylcarnitine	HMDB0002095	Lipids and lipid-like molecules	Fatty Acyls	Fatty acid esters			47.9	45.1	M-H2O-H, M-H	C10H17NO6	-1.3801	28532.1	28958.4	28154.7	22794.8	16526.6	19518.3	20614.4	28651.5	34082.7	32456.4	33289.8	39495.6	40769.7
3.83_217.1077m/z	217.108	3.82738	neg	cis-3-Hexenyl lactate	HMDB0036213	Organic acids and derivatives	Carboxylic acids and derivatives	Carboxylic acid derivatives			47.9	45.1	M+FA-H	C9H16O3	-2.68978	10977.3	11588.2	12274.2	5583.35	9689.36	9696.41	5318.88	6956.56	35302.7	8304.72	15446.4	12333.8	9842.64
3.97_408.2478m/z	408.248	3.96807	pos	Neurotensin 11-13	HMDB0013024	Organic acids and derivatives	Carboxylic acids and derivatives	Amino acids, peptides, and analogues			47.9	55.5	M+H	C21H33N3O5	-3.60732	34749.7	36207.7	41815	20760.8	35906.9	32898	59917.9	34930.6	39706.8	14876	44953.1	34425.8	83051.7
4.94_253.1443m/z	253.144	4.94147	neg	(3R,8E)-3-Hydroxy-5,8-megastigmadien-7-one	HMDB0041636	Organic oxygen compounds	Organooxygen compounds	Carbonyl compounds			47.9	44.4	M+FA-H	C13H20O2	-0.926393	30102.2	28236.3	34684.1	22161.6	42026.8	48569.1	20429.9	13066.2	27870.9	6574.9	21768.6	9188.07	5489.02
6.68_311.1868m/z	311.187	6.68228	neg	3,4-Dimethyl-5-pentyl-2-furanpentanoic acid	HMDB0112085	Lipids and lipid-like molecules	Fatty Acyls	Fatty acids and conjugates			47.9	43.7	M+FA-H	C16H26O3	1.38318	17710	19887	19945	10416.7	17348.5	26714.2	8027.34	8931.32	59080.2	17423.7	18051.8	20534.1	15960.3
7.25_192.1512n	175.148	7.24743	pos	4-(4-Methyl-3-pentenyl)-3-cyclohexene-1-carboxaldehyde	87904	Lipids and lipid-like molecules	Prenol lipids	Monoterpenoids			47.9	46.8	M+H-H2O, M+H	C13H20O	-1.10987	66428.5	65913.5	63113.4	98534.6	86311.7	109842	60540.9	46810.4	29305	87286.9	37269.5	48988.8	65121.1
7.25_662.4058n	663.413	7.24743	pos	Prostaglandin E2-biotin	44962	Unclassified	Unclassified	Unclassified			47.9	50.1	M+H, M+H-H2O	C35H58N4O6S	-2.91465	803003	790837	777772	1.43553e+06	1.17827e+06	1.26018e+06	698708	341650	136129	1.10503e+06	276112	446923	776788
7.80_299.3053m/z	299.305	7.79568	pos	Oleamide	HMDB0002117	Lipids and lipid-like molecules	Fatty Acyls	Fatty amides		C19670	47.9	48.2	M+NH4	C18H35NO	-1.3475	13690.9	11507.9	12316.3	1269.36	1845.2	2723.95	9408.63	2481.38	1438.48	3832.89	1900.8	870.806	34652.4
7.99_268.2399n	286.274	7.98528	pos	Cyclohexaneundecanoic acid	HMDB0030997	Lipids and lipid-like molecules	Fatty Acyls	Fatty acids and conjugates		C12100	47.9	45.7	M+NH4, M+Na	C17H32O2	-1.4091	30889.6	24370.3	24852.8	34821.8	33159.7	41097.1	25571.2	35099.7	25734.7	37405.1	26251	28410.2	28089.7
9.03_255.1601m/z	255.16	9.03047	neg	3Z,5E-tridecadienoic acid	LMFA01030245	Lipids and lipid-like molecules	Fatty Acyls	Fatty Acids and Conjugates			47.9	48.6	M+FA-H	C13H22O2	-0.495566	6910.25	8307.26	7597.03	8321.83	6506.33	9290.43	8094.91	7763.49	7247.17	4675.52	6592.15	5966.32	6864.56
9.04_313.2368m/z	313.237	9.04302	pos	7S,8S-DiHODE	35692	Lipids and lipid-like molecules	Fatty Acyls	Octadecanoids		C07354	47.9	48.8	M+H	C18H32O4	-1.6567	22193.3	23303.4	22413.2	37030.7	29867.6	34707.9	14703.6	11874.2	2315.69	31271.4	9209.34	15744.1	24678.7
9.15_295.2507n	318.24	9.14942	pos	(4E,8E,10E-d18:3)sphingosine	53913	Lipids and lipid-like molecules	Sphingolipids	Sphingoid bases			47.9	44.9	M+H, M+Na	C18H33NO2	-1.54503	1.7592e+06	1.7353e+06	1.66816e+06	1.56472e+06	1.91704e+06	1.01689e+06	978296	1.13069e+06	1.98641e+06	1.34658e+06	1.32717e+06	1.40844e+06	1.21254e+06
9.62_297.2435m/z	297.243	9.61752	neg	cis-9,10-Epoxystearic acid	36008	Unclassified	Unclassified	Unclassified			47.9	42.8	M-H	C18H34O3	-0.102639	186160	169076	163791	162290	284170	240993	167761	121937	120828	150268	111525	178333	220992
0.75_244.1057n	245.113	0.750283	pos	gamma-Glutamylproline	HMDB0029157	Organic acids and derivatives	Carboxylic acids and derivatives	Amino acids, peptides, and analogues			47.8	42.1	M+H-H2O, M+H	C10H16N2O5	-0.926895	572229	559772	588544	528795	652890	669959	730526	545587	616684	552822	620609	663519	614960
0.76_203.0667m/z	203.067	0.761333	neg	1-(Hydroxymethyl)-5,5-dimethyl-2,4-imidazolidinedione	HMDB0031670	Organoheterocyclic compounds	Azolidines	Imidazolidines			47.8	46.9	M+FA-H	C6H10N2O3	-3.91769	317477	307758	308046	376490	344361	398778	307000	363371	271374	260768	289637	273206	337279
1.06_371.1008m/z	371.101	1.05898	pos	Zopiclone	HMDB0015329	Organoheterocyclic compounds	Pyrrolopyrazines	Cyclopyrrolones			47.8	61.5	M+H-H2O	C17H17ClN6O3	-2.61217	1.02959e+07	1.09974e+07	1.05614e+07	1.17265e+07	1.24182e+07	1.86043e+07	1.0967e+07	1.17283e+07	1.1103e+07	1.0847e+07	1.05669e+07	1.06852e+07	9.82012e+06
1.09_247.1286m/z	247.129	1.09433	pos	Glu-Val	96281	Organic acids and derivatives	Carboxylic acids and derivatives	Amino acids, peptides, and analogues			47.8	51.3	M+H	C10H18N2O5	-1.06776	77252.1	100077	82904.4	55165.9	78675.2	80363.1	121694	69726.6	89371.5	44689.2	92377.5	82906.5	116557
1.10_146.0205n	191.019	1.10118	neg	Oxoglutaric acid	HMDB0000208	Organic acids and derivatives	Keto acids and derivatives	Gamma-keto acids and derivatives	***	C00026	47.8	48.3	M-H, M+FA-H	C5H6O5	-7.2854	5.98806e+06	5.00632e+06	6.4909e+06	6.65843e+06	5.89871e+06	4.82884e+06	5.38443e+06	3.27069e+06	7.65433e+06	5.21681e+06	7.18428e+06	5.25157e+06	5.01456e+06
12.78_455.2470m/z	455.247	12.7778	neg	3alpha,7alpha,12alpha-trihydroxy-5alpha-cholan-24-yl sulfate	LMST05020018	Lipids and lipid-like molecules	Sterol Lipids	Steroid conjugates		C16259	47.8	47.2	M-H2O-H	C24H42O7S	-0.499589	6181.04	5356.65	4994.25	26402.4	6887.8	33708.3	7066.28	9470.21	5328.38	12013	7935.03	560035	5125.83
3.49_185.1284m/z	185.128	3.49178	pos	Isoleucyl-Alanine	HMDB0028900	Organic acids and derivatives	Carboxylic acids and derivatives	Amino acids, peptides, and analogues			47.8	41.8	M+H-H2O	C9H18N2O3	-0.33132	107183	110043	110951	129411	113881	92393.6	112587	96104.9	113879	114874	109713	109836	106035
3.74_200.0923m/z	200.092	3.74262	neg	N-(3-hydroxy-pentanoyl)-homoserine lactone	LMFA08030032	Lipids and lipid-like molecules	Fatty Acyls	Fatty amides			47.8	46.8	M-H	C9H15NO4	-2.70911	7767.3	8706.62	8247.55	6125.2	3438.39	4422.21	5799.08	6095.16	9939.93	10662	11640.5	15853.6	13773.1
3.87_209.0450m/z	209.045	3.86985	neg	2-(2,3,6-trihydroxy-4-methoxyphenyl)propanoic acid	HMDB0125049	Phenylpropanoids and polyketides	Phenylpropanoic acids	Unclassified			47.8	44.3	M-H2O-H	C10H12O6	-2.17949	101918	108663	115258	115371	115371	119119	108224	121373	108057	105270	117361	537680	99895.3
4.05_697.3196m/z	697.32	4.04888	neg	4-Ketonostoxanthin 3-sulfate	LMPR01070160	Lipids and lipid-like molecules	Prenol lipids	Isoprenoids			47.8	48.7	M-H2O-H	C40H53NaO8S	2.21649	52827.7	46820.8	63596.5	60277.6	26513.3	23147.1	54673.1	18971	52079.3	13032.8	59854.2	82585.7	63949
4.25_258.0982m/z	258.098	4.2497	neg	N-(3-oxo-hexanoyl)-homoserine lactone	LMFA08030003	Lipids and lipid-like molecules	Fatty Acyls	Fatty amides		C11839	47.8	45.5	M+FA-H	C10H15NO4	-0.536907	10386.3	12091	7822.1	13468.6	8831.87	11865	12248.8	9304.75	11012.5	17404	14051.2	14251.8	13405
4.32_218.2110m/z	218.211	4.31828	pos	Dodecanoic acid	HMDB0000638	Lipids and lipid-like molecules	Fatty Acyls	Fatty acids and conjugates	**	C02679	47.8	44	M+NH4	C12H24O2	-2.45244	104934	108680	108901	103703	188636	229526	134932	137861	94002.9	97935	97616.4	259098	167423
4.50_374.2087n	375.216	4.49947	pos	Macrophorin B	HMDB0030456	Organic oxygen compounds	Organooxygen compounds	Carbonyl compounds			47.8	45.7	M+H-H2O, M+H	C22H30O5	-1.63118	55905.9	52531.8	53580.7	7331.35	96982.1	34070.3	28375.6	8735.67	91612.3	65456.2	87459.8	75429.9	49609.3
4.77_342.1477m/z	342.148	4.76853	pos	Sulpiride	2610	Benzenoids	Benzene and substituted derivatives	Benzenesulfonamides			47.8	51.6	M+H	C15H23N3O4S	-1.50634	32134.5	31346.6	30887.4	33306.9	20927.6	24307.8	28458.4	24011.9	30300.5	36101.8	32023.4	30559	36025.8
4.91_230.1748m/z	230.175	4.91257	pos	Vulgarole	HMDB0035085	Lipids and lipid-like molecules	Prenol lipids	Monoterpenoids			47.8	42.9	M+NH4	C12H20O3	-1.33603	40285.1	44636.6	45400.2	5999.95	26981.9	474.932	11247.4	12340.8	81668.4	45277.2	124726	93807.9	30443.6
5.10_418.1984n	441.183	5.10377	pos	13-Hydroxydihydromelleolide	91919	Lipids and lipid-like molecules	Prenol lipids	Sesquiterpenoids			47.8	52.8	M+H, M+Na	C23H30O7	-1.88845	19636.6	20947.9	15872.6	26097.3	28102.7	26821.7	18121.6	30766	18356.2	23393.3	18892.4	14940.9	12950.7
5.83_329.2317m/z	329.232	5.83282	pos	Corchorifatty acid F	91118	Lipids and lipid-like molecules	Fatty Acyls	Lineolic acids and derivatives			47.8	45.2	M+H	C18H32O5	-1.58823	59284.5	53471.3	60376	61593.5	68034.9	67618.3	67914.6	58299.2	35281.6	99500.1	48236.1	63376.2	68447.1
6.15_296.1867m/z	296.187	6.14707	neg	N-(3-oxododecanoyl) homoserine lactone	LMFA08030001	Lipids and lipid-like molecules	Fatty Acyls	Fatty amides			47.8	44.5	M-H	C16H27NO4	-0.178243	24573	22812.9	28116.1	14728.2	14927.5	16340.1	13211.7	6200.55	87417.4	21697.5	29256	19794.4	16775.3
8.11_582.3411m/z	582.341	8.11012	neg	PC(2:0/16:0)	LMGP01010989	Lipids and lipid-like molecules	Glycerophospholipids	Glycerophosphocholines			47.8	43.9	M+FA-H	C26H52NO8P	-0.278463	36779.2	37979.7	42452.8	80212.6	43064.4	54675.6	97131.1	69593.4	26930.1	53980.1	14804	13745	21148.1
8.42_203.1793m/z	203.179	8.42298	pos	Preisocalamendiol	HMDB0035391	Lipids and lipid-like molecules	Prenol lipids	Sesquiterpenoids			47.8	45.4	M+H-H2O	C15H24O	-0.762622	3504.76	4291.33	3945.8	3705.07	7554.4	1661.32	5163.97	12443.1	1506.39	2950.37	1839.94	3928.9	1640.22
9.30_309.2056m/z	309.206	9.29767	pos	(9Z,11E)-12-((3S,5R)-5-((R)-1-hydroxypropyl)-1,2-dioxolan-3-yl)dodeca-9,11-dienoic acid	LMFA02050001	Lipids and lipid-like molecules	Fatty Acyls	Octadecanoids			47.8	49	M+H-H2O	C18H30O5	-1.35676	6629.13	6757.9	6898.87	10038.1	11856.3	14223.8	6745.81	6955.82	4631.33	7498.45	6840.46	6407.82	9590.08
9.58_504.3095m/z	504.31	9.57925	neg	PE(0:0/20:2(11Z,14Z))	LMGP02050047	Lipids and lipid-like molecules	Glycerophospholipids	Glycerophosphoethanolamines			47.8	43.7	M-H	C25H48NO7P	-0.0288296	6963.26	8035.7	6290.62	176777	8851.28	5613.49	163397	29397.5	0.00308835	14238.7	0.00308835	10735.9	0.00308835
1.35_363.1074m/z	363.107	1.34512	neg	Homovanillic acid	HMDB0000118	Benzenoids	Phenols	Methoxyphenols	**	C05582	47.7	43.8	2M-H	C9H10O4	-3.23001	19443.1	19405.7	16603.1	14479.9	15140.2	12239.2	19286	28624.4	31374	14395.7	23734.5	2404.91	20606.8
1.59_211.0720m/z	211.072	1.59472	neg	(2S,3'S)-alpha-Amino-2-carboxy-5-oxo-1-pyrrolidinebutanoic acid	HMDB0039110	Organic acids and derivatives	Carboxylic acids and derivatives	Amino acids, peptides, and analogues			47.7	43.2	M-H2O-H	C9H14N2O5	-1.87611	108025	105101	92236.3	94634.6	95893.6	94108.9	82993.1	88108.6	85746.8	112588	104690	95652.2	95966.6
10.51_236.2137n	254.247	10.5082	pos	4E,6E,10Z-Hexadecatrien-1-ol	LMFA05000198	Lipids and lipid-like molecules	Fatty Acyls	Fatty alcohols			47.7	43	M+H, M+NH4	C16H28O	-1.35787	255412	261050	257329	235764	250690	187886	188444	232013	252606	270225	155784	209839	171786
12.63_210.1618n	228.196	12.6334	pos	9-tridecynoic acid	LMFA01030602	Lipids and lipid-like molecules	Fatty Acyls	Fatty Acids and Conjugates			47.7	45.3	M+H-H2O, M+H, M+NH4	C13H22O2	-0.849335	230633	263414	245264	73048.4	73396.4	99422.1	64271.4	79665.3	64978	64971	71931.1	66282.9	68743
15.12_773.6236m/z	773.624	15.1231	pos	GlcCer(d18:2(4E,8Z)/19:0(2OH[R]))	LMSP05010051	Lipids and lipid-like molecules	Sphingolipids	Neutral glycosphingolipids			47.7	43	M+NH4	C43H81NO9	-1.81336	1.04158e+06	1.03997e+06	997108	1.28044e+06	1.3358e+06	1.1818e+06	1.30697e+06	1.33604e+06	935247	1.11761e+06	1.0616e+06	950326	1.06058e+06
2.77_258.1459m/z	258.146	2.76577	neg	Glutaminylleucine	HMDB0028801	Organic acids and derivatives	Carboxylic acids and derivatives	Amino acids, peptides, and analogues			47.7	43.1	M-H	C11H21N3O4	-0.246554	67335.5	60170.6	65779.1	83061.1	55302.7	60977.3	81913.1	78136.9	71142	32218.6	60367	71286.9	84670.6
2.93_175.1228m/z	175.123	2.9274	pos	α-Methyltryptamine (AMT)	3310	Unclassified	Unclassified	Unclassified			47.7	51.6	M+H	C11H14N2	-1.03126	27739.2	27112.7	31079.7	33985.5	38643.1	23268.6	28597.3	47376.6	44444.6	44565.4	34117	37507.8	30908.4
3.04_467.1894m/z	467.189	3.03532	neg	Glucosylgalactosyl hydroxylysine	HMDB0000585	Lipids and lipid-like molecules	Fatty Acyls	Fatty acyl glycosides			47.7	51.2	M-H2O-H	C18H34N2O13	2.37623	137703	145254	143373	141876	141548	164741	151322	121135	134518	162683	135748	210513	150430
3.19_231.1700m/z	231.17	3.19483	pos	Valyl-Isoleucine	86022	Organic acids and derivatives	Carboxylic acids and derivatives	Amino acids, peptides, and analogues			47.7	43.8	M+H	C11H22N2O3	-1.37398	101809	109817	102646	14172.1	89839.4	66709.3	182239	89027.1	119469	6348.54	101897	108858	240430
3.44_292.1306m/z	292.131	3.44372	neg	Glutaminylphenylalanine	HMDB0028804	Organic acids and derivatives	Carboxylic acids and derivatives	Amino acids, peptides, and analogues			47.7	44.7	M-H	C14H19N3O4	0.948636	59655.3	44941.7	39953.4	41086.3	36555.7	41041.7	43261.1	41398.2	52520.7	42900.1	52524.5	51860.6	44883.7
3.53_245.1858m/z	245.186	3.53382	pos	Leucyl-Leucine	HMDB0028933	Organic acids and derivatives	Carboxylic acids and derivatives	Amino acids, peptides, and analogues	***	C11332	47.7	42.2	M+H	C12H24N2O3	-0.718908	252596	254856	252574	44181.1	259993	155672	468807	241669	316541	19338.3	269755	283288	361362
3.53_294.1811m/z	294.181	3.53382	pos	Lysyl-Phenylalanine	85860	Organic acids and derivatives	Carboxylic acids and derivatives	Amino acids, peptides, and analogues			47.7	48	M+H	C15H23N3O3	-0.283229	26725.8	25375.6	25278.6	6251.66	12135	19373.9	15425.6	11268.4	37681.5	6586.94	35635.4	21590.2	38066.7
3.68_488.2708m/z	488.271	3.67853	pos	(R)-1-O-[b-D-Glucopyranosyl-(1->6)-b-D-glucopyranoside]-1,3-octanediol	HMDB0032799	Lipids and lipid-like molecules	Fatty Acyls	Fatty acyl glycosides			47.7	41.7	M+NH4	C20H38O12	1.34477	118144	110547	118899	19690	95769.6	92918.1	125034	76204.6	140040	15312.1	112460	103659	141016
3.83_485.2020m/z	485.202	3.82738	neg	3'-Hydroxy-HT2 toxin	HMDB0036162	Lipids and lipid-like molecules	Prenol lipids	Sesquiterpenoids			47.7	45	M+FA-H	C22H32O9	-1.94055	64585.3	69416.7	69791.1	77736.7	18820.7	25910.7	77705.8	16557.8	147062	7015.71	102424	177685	145194
4.19_463.2179m/z	463.218	4.191	pos	Valerosidatum	71536	Unclassified	Unclassified	Unclassified			47.7	45.9	M+H	C21H34O11	1.12897	24123.5	19911.9	22625.1	22740.8	36632.7	22793.7	25545.9	23286.2	20361.6	17135.8	29620.3	24191.8	31508.9
5.04_174.1041n	175.112	5.04003	pos	(S)-11,12,13-Trinor-7-calamenone	95285	Benzenoids	Tetralins	Unclassified			47.7	45.1	M+H-H2O, M+H	C12H14O	-1.85257	15603.9	14119	14151.9	17610.9	28458	15438.1	11889.9	24899.6	11346.4	11688.5	11920.7	12023.4	3790.98
5.38_431.2035m/z	431.203	5.37798	pos	Cascarillin	HMDB0036836	Lipids and lipid-like molecules	Prenol lipids	Diterpenoids		C09071	47.7	47.1	M+Na	C22H32O7	-1.39837	8662.26	9247.69	9491.99	3281.72	33532.1	31949.9	7326.98	2013.18	2360.07	742.037	4805.27	2171.86	883.993
5.49_565.2337m/z	565.234	5.48627	neg	Morphinone	HMDB0003563	Alkaloids and derivatives	Morphinans	Unclassified	**	C01735	47.7	46.8	2M-H	C17H17NO3	-1.19941	28767.3	36376.6	36344.8	41846.1	20190.4	31953.3	32764.7	14562.9	13921.9	35611.6	34327.9	40818	39684
5.77_248.1774n	249.185	5.76892	pos	16:4(6Z,9Z,12Z,15Z)	LMFA01030870	Lipids and lipid-like molecules	Fatty Acyls	Fatty Acids and Conjugates			47.7	45.2	M+H-H2O, M+H	C16H24O2	-0.950449	30911.5	31786.3	31948.5	40898.2	38902.2	43289.4	30583.6	53291.1	35453.8	31314.9	33914.4	27032.9	18190.8
6.30_262.1929n	263.2	6.29812	pos	alpha-Santalyl acetate	92176	Organic oxygen compounds	Organooxygen compounds	Carbohydrates and carbohydrate conjugates	**	C00124	47.7	43.5	M+H-H2O, M+H	C17H26O2	-1.26869	34313.3	41888.2	36039.3	22080.4	22202.9	27553.7	21843.7	79679.9	21627.5	65209.9	30348.9	40919.8	29553.4
7.06_290.2684m/z	290.268	7.05807	pos	Juniperic acid	LMFA01050051	Lipids and lipid-like molecules	Fatty Acyls	Fatty Acids and Conjugates			47.7	43.8	M+NH4	C16H32O3	-2.04168	1.43067e+06	1.46313e+06	1.45012e+06	1.59861e+06	1.92459e+06	1.206e+06	1.465e+06	1.55752e+06	1.65407e+06	1.02042e+06	1.30322e+06	1.3064e+06	1.29556e+06
7.29_302.2685m/z	302.268	7.28902	pos	Muricatacin	LMFA05000682	Lipids and lipid-like molecules	Fatty Acyls	Fatty alcohols			47.7	45.6	M+NH4	C17H32O3	-1.69769	53285.7	35414.4	37856.1	55676.6	42440.8	72994.9	44185	47231.4	53191.5	46696.7	46736.3	48737	48972.6
7.43_528.2942m/z	528.294	7.42542	neg	PS(O-16:0/0:0)	LMGP03060003	Lipids and lipid-like molecules	Glycerophospholipids	Glycerophosphoserines			47.7	46.7	M+FA-H	C22H46NO8P	-0.220681	12362.8	15216.8	14822.4	15576.2	27416.7	31822.3	12783.9	48422.4	9978.71	6808.31	8546.96	18621.8	8817.31
7.65_422.1706m/z	422.171	7.64907	pos	Bentiromide	HMDB0014663	Organic acids and derivatives	Carboxylic acids and derivatives	Amino acids, peptides, and analogues			47.7	47.8	M+NH4	C23H20N2O5	-1.1563	10320.6	10933.5	15022.7	5524.05	12450.9	11978.4	8741.21	15686.2	10748.5	10582	9451.64	17859.2	11419.5
8.38_462.2583m/z	462.258	8.3803	pos	1-(2-methoxy-6Z-tetradecenyl)-sn-glycero-3-phosphoethanolamine	LMGP02060008	Lipids and lipid-like molecules	Glycerophospholipids	Glycerophosphoethanolamines			47.7	48.2	M+Na	C20H42NO7P	-1.84034	12284.4	11628.2	10136.1	5919.58	17741	28758.2	27373.5	16745.3	479.942	18505	508.218	16525.5	1867.89
0.64_189.1595m/z	189.16	0.64	pos	Gabapentin	HMDB0005015	Organic acids and derivatives	Carboxylic acids and derivatives	Amino acids, peptides, and analogues			47.6	49.4	M+NH4	C9H17NO2	-1.28842	1.9486e+06	1.65505e+06	1.50836e+06	2.79255e+06	1.9237e+06	3.60922e+06	1.22036e+06	1.80914e+06	1.66591e+06	1.82931e+06	1.22611e+06	1.34861e+06	1.66976e+06
0.75_348.0698m/z	348.07	0.750283	pos	Adenosine 2'-phosphate	62385	Organic oxygen compounds	Organooxygen compounds	Carbohydrates and carbohydrate conjugates		C00946	47.6	44.8	M+H	C10H14N5O7P	-1.50618	1.3884e+06	1.2675e+06	1.27844e+06	1.61483e+06	2.18132e+06	2.02995e+06	1.54968e+06	1.43214e+06	982463	1.24148e+06	1.35154e+06	1.47766e+06	1.47336e+06
1.50_320.1713m/z	320.171	1.49638	pos	Tyrosyl-Arginine	HMDB0029099	Organic acids and derivatives	Carboxylic acids and derivatives	Amino acids, peptides, and analogues			47.6	42.6	M+H-H2O	C15H23N5O4	-1.10624	494787	514102	519482	593173	362949	378792	491556	575221	659240	552302	612297	600877	505505
10.72_298.2503n	299.258	10.7209	pos	17-HOME(9Z)	LMFA02000180	Lipids and lipid-like molecules	Fatty Acyls	Octadecanoids			47.6	43.9	M+H, M+Na, M+H-H2O	C18H34O3	-1.6288	284497	302957	292616	466097	562034	266227	424162	181531	143068	215014	212633	208259	331093
11.04_156.1381m/z	156.138	11.0382	pos	3,5,5-Trimethyl-2-cyclohexen-1-one	HMDB0031195	Organic oxygen compounds	Organooxygen compounds	Carbonyl compounds		C14743	47.6	44.1	M+NH4	C9H14O	-1.32732	46772.7	48401.5	47153.2	39115.5	40303.1	35617.2	35887.6	35684	46714.2	46265.2	33206	34668.4	31530.1
14.23_296.2942m/z	296.294	14.2263	pos	9R,10S-Epoxy-3Z,6Z-nonadecadiene	LMFA12000294	Lipids and lipid-like molecules	Fatty Acyls	Oxygenated hydrocarbons			47.6	49.6	M+NH4	C19H34O	-2.17499	76834.1	67403.7	65111.8	87809.4	70730.2	93295.1	77445.1	70567.7	71640.2	74381.9	64651.3	75501.8	64378.3
15.32_463.2812m/z	463.281	15.3238	pos	PA(20:2(11Z,14Z)/0:0)	82346	Lipids and lipid-like molecules	Glycerophospholipids	Glycerophosphates			47.6	48.9	M+H	C23H43O7P	-1.62308	22804.2	35946	32252	68451.3	8301.2	9077.23	195259	40012.2	14490.4	8278.97	6788.26	13530.9	17937
2.18_289.1407m/z	289.141	2.1766	neg	L-trans-5-Hydroxy-2-piperidinecarboxylic acid	HMDB0029426	Organic acids and derivatives	Carboxylic acids and derivatives	Amino acids, peptides, and analogues			47.6	41.1	2M-H	C6H11NO3	0.558884	10659.5	10083.6	12019.1	8946.89	8416.06	6669.91	8484.36	9074.45	10565.5	15834.5	13153.9	14260.2	11542.7
2.91_138.0548m/z	138.055	2.90635	pos	p-Aminobenzoic acid	3261	Benzenoids	Benzene and substituted derivatives	Benzoic acids and derivatives	**	C00568	47.6	43.2	M+H	C7H7NO2	-0.851044	71309.2	73158.4	74799	88967.4	97967.8	71866.3	57221	108940	80667.5	70196.5	73812.8	81900.4	51643
3.16_473.1887m/z	473.189	3.15577	neg	Pyridinoline	HMDB0000851	Organic acids and derivatives	Carboxylic acids and derivatives	Amino acids, peptides, and analogues			47.6	50.9	M+FA-H	C18H28N4O8	-0.451365	21945.4	19470.1	17976.2	14533.8	8021.68	14205.6	12085.5	6716.24	24501.4	29431.5	39469.4	84095.9	49341.5
3.45_328.2228m/z	328.223	3.44898	pos	DIPROTIN B	44661	Unclassified	Unclassified	Unclassified			47.6	45	M+H	C16H29N3O4	-0.84181	82114	101209	91336.7	63924.7	62462.7	74725.3	123315	88915	108018	86539.8	99302.9	81850.9	130940
4.14_185.0804m/z	185.08	4.13765	pos	Antiarol	68560	Unclassified	Unclassified	Unclassified			47.6	48.3	M+H	C9H12O4	-2.50782	6579.35	3664.51	5994.59	5813.69	6805.55	2306.31	5306.01	7988.98	11274.7	8636.68	7120.6	7997.99	8932.34
4.27_270.1347m/z	270.135	4.27103	neg	O-Adipoylcarnitine	HMDB0061677	Lipids and lipid-like molecules	Fatty Acyls	Fatty acid esters			47.6	43.1	M-H2O-H	C13H23NO6	0.135845	11186.9	16610.2	11124.9	6235.12	5890.27	9818.39	8669.17	8733.91	14945.3	23569.8	20187	19487.7	15866.2
4.47_635.3198m/z	635.32	4.46523	neg	PKOOA-PG	LMGP20060006	Lipids and lipid-like molecules	Glycerophospholipids	Oxidized glycerophospholipids			47.6	42.3	M-H	C30H53O12P	-0.55733	9015.68	9703.9	14530.6	21633.5	1291.35	1009.95	15003.6	0.00308835	18530.6	0.00308835	21893.4	108421	99313.5
4.82_345.2282m/z	345.228	4.82465	neg	2-methyl-hexadecanedioic acid	LMFA01170023	Lipids and lipid-like molecules	Fatty Acyls	Fatty Acids and Conjugates			47.6	45.9	M+FA-H	C17H32O4	-0.21474	76933.7	81745.1	75762.4	79119.5	82235.9	110641	60730	82782	70211.7	81524.1	52527.6	68585.5	60218.3
5.46_213.1127m/z	213.113	5.45912	neg	2,2'-(3-methylcyclohexane-1,1-diyl)diacetic acid	96295	Unclassified	Unclassified	Unclassified			47.6	46.6	M-H	C11H18O4	-2.68714	1361.09	1889.1	2049.41	1165.48	1015.87	1550.15	1092.54	1561.95	2879.14	2573.47	2821.76	1750.4	1513.29
6.26_445.1140m/z	445.114	6.26113	neg	Torosaflavone A	LMPK12110202	Lipids and lipid-like molecules	Polyketides	Flavonoids			47.6	41.4	M+FA-H	C21H20O8	-0.0271143	20383.7	18027.3	21918.4	25664.3	19170	28353	17481.2	18500.4	17284.9	17555.5	15637.5	336081	25944.4
7.40_343.2490m/z	343.249	7.40405	neg	19-HOME(9Z)	LMFA02000181	Lipids and lipid-like molecules	Fatty Acyls	Octadecanoids			47.6	41.5	M+FA-H	C18H34O3	-0.0313737	94737.9	121846	139419	101870	56848.6	80854	72598.8	102612	135348	164679	181882	151924	128728
7.63_267.1222m/z	267.122	7.62928	pos	2-Phenylethyl beta-D-glucopyranoside	HMDB0029819	Organic oxygen compounds	Organooxygen compounds	Carbohydrates and carbohydrate conjugates			47.6	43.1	M+H-H2O	C14H20O6	-1.67604	106717	97681.7	105951	135842	89814.4	96606.7	83019.5	78295	114831	91838.1	100197	89202.1	81883.6
8.42_383.2209m/z	383.221	8.42298	pos	Resolvin D6	LMFA04030004	Lipids and lipid-like molecules	Fatty Acyls	Docosanoids			47.6	47.5	M+Na	C22H32O4	4.51872	22683.8	22239.1	21865.3	20462.7	51708.6	3269.7	34138.3	84459.7	4551.99	8838.67	9785.04	24067.4	5493.41
8.53_517.3163n	518.324	8.52938	pos	PC(18:3(6Z,9Z,12Z)/0:0)[U]	40303	Unclassified	Unclassified	Unclassified			47.6	44.7	M+H, M+Na	C26H48NO7P	-0.970115	288658	293922	293082	197316	543491	467955	804149	978061	58502.7	334154	44675.5	408490	89939
9.32_258.2424m/z	258.242	9.31898	pos	D-erythro-Sphingosine C-15	64626	Unclassified	Unclassified	Unclassified			47.6	44.3	M+H	C15H31NO2	-1.25477	39512.8	39047	35632.2	41438.6	38963.4	35172.8	35833	38360.7	35740.4	36808.1	35454.7	36592.7	35138.9
0.70_189.0868m/z	189.087	0.6992	pos	N-Acetylglutamine	HMDB0006029	Organic acids and derivatives	Carboxylic acids and derivatives	Amino acids, peptides, and analogues			47.5	43.4	M+H	C7H12N2O4	-1.20284	333320	361591	410291	393465	417967	511988	450651	441417	325577	327324	372434	416866	339813
1.23_143.0814m/z	143.081	1.22738	pos	PIRACETAM	44173	Unclassified	Unclassified	Unclassified			47.5	43.7	M+H	C6H10N2O2	-0.925868	39653.7	40109.5	38052.6	44759.7	37192.3	36907.3	37353.3	39298.8	37185.6	41889.4	38720.6	39718.8	39073.4
1.71_531.2404m/z	531.24	1.70738	pos	Validamycin B	HMDB0036593	Organic oxygen compounds	Organooxygen compounds	Carbohydrates and carbohydrate conjugates			47.5	47.7	M+NH4	C20H35NO14	1.53751	239069	230141	247470	234499	211280	212972	219308	233593	213236	217720	268658	295518	287360
10.08_473.3617m/z	473.362	10.0821	pos	Priverogenin A	89999	Lipids and lipid-like molecules	Prenol lipids	Triterpenoids			47.5	51.2	M+H	C30H48O4	-1.69389	29043.6	29098.1	31057.3	47299.6	32624.3	13608.3	24414.5	33401.2	51723.8	34625.3	38310.7	27547.6	33548.2
10.68_337.2731m/z	337.273	10.6784	pos	Pregnanetriol	HMDB0006070	Lipids and lipid-like molecules	Steroids and steroid derivatives	Pregnane steroids			47.5	42.6	M+H	C21H36O3	-1.87279	5.30164e+06	5.77045e+06	5.69608e+06	7.46385e+06	8.11814e+06	3.92145e+06	6.9839e+06	9.81655e+06	3.515e+06	3.62417e+06	4.43308e+06	3.93386e+06	4.82931e+06
12.25_481.2296m/z	481.23	12.2521	pos	2-O-(beta-D-galactopyranosyl-(1->6)-beta-D-galactopyranosyl) 2S-hydroxynonanoic acid	LMFA13010046	Lipids and lipid-like molecules	Fatty Acyls	Fatty acyl glycosides			47.5	49.7	M+H-H2O	C21H38O13	3.38776	213147	224518	225482	266716	420364	118593	536615	358079	41868.2	88904.7	84562.3	97238.6	126433
15.10_573.4481m/z	573.448	15.1015	pos	DG(15:1(9Z)/16:1(9Z)/0:0)[iso2]	LMGL02010451	Lipids and lipid-like molecules	Glycerolipids	Diradylglycerols			47.5	53.4	M+Na	C34H62O5	-1.55971	18424.4	17876	15916.1	0.00308835	14798.2	0.00308835	15403.6	100980	4977.62	14703.1	8106.21	2632.55	0.00308835
2.80_201.1239m/z	201.124	2.79985	neg	N-Acetylisoputreanine	HMDB0094713	Organic acids and derivatives	Carboxylic acids and derivatives	Amino acids, peptides, and analogues			47.5	43.8	M-H	C9H18N2O3	-2.80747	65950.9	57852.4	59288.1	79512.6	49651.1	50205.7	73760.4	51058	89618.8	44778.7	58567.4	68126.3	80413.6
3.51_129.1023m/z	129.102	3.51288	pos	(S)-Piperidine-2-carboxamide	73373	Unclassified	Unclassified	Unclassified			47.5	43.1	M+H	C6H12N2O	0.566998	9937.89	9563.94	9944.32	10223.4	8609.41	7995.16	8955.58	8764.44	10309.6	9331.96	11835.2	10266.7	11636.3
4.94_329.2333m/z	329.233	4.94147	neg	(9S,10E,12S,13S)-9,12,13-Trihydroxy-10-octadecenoic acid	HMDB0038555	Lipids and lipid-like molecules	Fatty Acyls	Fatty acids and conjugates			47.5	41.6	M-H	C18H34O5	-0.212669	529290	542044	578023	710185	615980	791909	636350	1.02989e+06	207844	471499	276321	423261	342933
5.34_343.2126m/z	343.213	5.34187	neg	8E-Heptadecenedioic acid	LMFA01170053	Lipids and lipid-like molecules	Fatty Acyls	Fatty Acids and Conjugates			47.5	40.8	M+FA-H	C17H30O4	-0.0344677	15299.6	17433.6	12758.9	12316.5	12292.5	19239.4	11118.9	21689.3	10313.3	17053.7	11565.1	16226.6	12266
7.05_183.1018m/z	183.102	7.05425	neg	(4S,8R)-8,9-Dihydroxy-p-menth-1(6)-en-2-one	HMDB0039052	Lipids and lipid-like molecules	Prenol lipids	Monoterpenoids			47.5	48.2	M-H	C10H16O3	-4.78286	15215.1	17610.6	17684.3	17082.4	13030.2	14977.9	16245.8	42159.1	11310.5	22813	13145.3	9992.97	10562.1
7.86_594.1365n	595.144	7.85952	pos	Apigenin 7-(6''-E-Caffeoylglucoside)	LMPK12110371	Lipids and lipid-like molecules	Polyketides	Flavonoids			47.5	41.9	M+H, M+NH4, M+Na, M+K, M+H-H2O	C30H26O13	-1.45067	740599	748148	720862	723864	677752	621114	683001	678288	692913	626562	663842	718166	553244
8.18_293.1759m/z	293.176	8.18217	neg	8,10-hexadecadiynoic acid	LMFA01030493	Lipids and lipid-like molecules	Fatty Acyls	Fatty Acids and Conjugates			47.5	41.5	M+FA-H	C16H24O2	0.468448	18372.3	19272.9	19845.3	19760	23874.1	23721.1	18566	14360.1	10539.9	17849.5	23230.1	26977.5	13277.7
8.46_308.1987n	307.192	8.46177	neg	Diplodiatoxin	HMDB0031471	Organic acids and derivatives	Keto acids and derivatives	Gamma-keto acids and derivatives			47.5	43.2	M-H2O-H, M-H	C18H28O4	-0.0455839	7423.9	7920.75	10235.1	4432.8	12348.4	11881.2	4648.2	1772.19	0.00308835	14347.1	5132.58	9947.19	16130.9
8.81_262.2293n	280.263	8.81188	pos	9Z,12Z,15Z-Octadecatrienal	LMFA06000243	Lipids and lipid-like molecules	Fatty Acyls	Fatty aldehydes			47.5	41.5	M+H-H2O, M+NH4	C18H30O	-1.3555	840002	804678	806890	611198	919347	486417	495187	454438	983538	514166	647825	659105	551444
0.71_290.0993m/z	290.099	0.712433	neg	Hydroxyprolyl-Asparagine	HMDB0028858	Organic acids and derivatives	Carboxylic acids and derivatives	Amino acids, peptides, and analogues			47.4	47.1	M+FA-H	C9H15N3O5	-0.373567	91975.1	103982	105373	102332	71959.8	85907.6	76295.7	69367.4	103818	95821.5	116281	142206	165977
1.06_126.1045n	127.112	1.05898	pos	(3E,5Z)-3,5-Octadien-1-ol	94689	Lipids and lipid-like molecules	Fatty Acyls	Fatty alcohols			47.4	44	M+H, M+NH4	C8H14O	0.20035	65431.8	78046.2	80699.5	89900.5	89081.1	139697	83481	78930.6	64158.4	68538.7	68434.3	77196	62493.4
1.32_202.0716m/z	202.072	1.32387	neg	Tiglylglycine	HMDB0000959	Organic acids and derivatives	Carboxylic acids and derivatives	Amino acids, peptides, and analogues			47.4	41.6	M+FA-H	C7H11NO3	-3.24481	115829	129928	119822	95085.3	123552	129957	92093	118652	113554	117765	125277	142439	112025
11.20_324.2660n	325.273	11.1987	pos	14,15-EE-5(Z)-E	44890	Unclassified	Unclassified	Unclassified			47.4	44.6	M+H-H2O, M+H	C20H36O3	-1.30526	46575.4	44459.1	44941.8	48014.6	45345.6	30605.1	48887.6	39008.5	66912.1	43824.6	37908.2	37963.9	52454.8
12.02_310.2503n	311.258	12.0243	pos	METHOPRENE (S)	44012	Unclassified	Unclassified	Unclassified			47.4	43.4	M+H, M+Na	C19H34O3	-1.67106	112332	109146	122869	204083	79563.7	69265.4	147849	138672	193650	83600.5	106748	88737.4	141440
12.80_228.1955m/z	228.195	12.8031	pos	10-tridecynoic acid	LMFA01030603	Lipids and lipid-like molecules	Fatty Acyls	Fatty Acids and Conjugates			47.4	47.2	M+NH4	C13H22O2	-1.51062	166911	187361	189282	119459	116712	181781	101666	113858	106974	82544.9	108664	102945	89904
14.29_597.4480m/z	597.448	14.2897	pos	DG(15:1(9Z)/18:3(9Z,12Z,15Z)/0:0)[iso2]	LMGL02010458	Lipids and lipid-like molecules	Glycerolipids	Diradylglycerols			47.4	43	M+Na	C36H62O5	-1.57162	490297	483898	502567	404924	559659	294290	617770	1.34995e+06	308576	514792	349182	402477	268731
2.77_189.1232m/z	189.123	2.77117	pos	Glycyl-Isoleucine	85755	Organic acids and derivatives	Carboxylic acids and derivatives	Amino acids, peptides, and analogues			47.4	40.7	M+H	C8H16N2O3	-0.638472	104853	101611	109015	45015.8	107085	77152.9	166085	115298	137969	17035.1	102670	108639	134641
3.24_171.1126m/z	171.113	3.24148	pos	Etiracetam	85076	Organic acids and derivatives	Carboxylic acids and derivatives	Amino acids, peptides, and analogues		C07841	47.4	43.1	M+H	C8H14N2O2	-1.47343	218650	265226	222915	281191	208789	232414	235877	218067	220378	279295	225378	252723	190947
4.41_291.2425m/z	291.243	4.41462	pos	N-Isobutyl-2,4,8,10,12-tetradecapentaenamide	HMDB0031184	Lipids and lipid-like molecules	Fatty Acyls	Fatty amides			47.4	44.6	M+NH4	C18H27NO	-1.9908	30035.2	28455.6	26758.5	30711.2	33277.7	30777.2	21502.7	24607.7	32330.6	31757.7	32530.7	32827.6	27065.3
4.52_367.2086m/z	367.209	4.52072	pos	6alpha,9-Difluoro-11beta-hydroxypregn-4-ene-3,20-dione	70851	Unclassified	Unclassified	Unclassified			47.4	47.5	M+H	C21H28F2O3	1.7897	37674.4	41461.9	37174.7	49099.2	37874.2	41368.8	32523.1	79873.5	31698	36784	21639.4	29852.2	18582.9
4.79_109.1014m/z	109.101	4.78763	pos	4-Vinylcyclohexene	73021	Unclassified	Unclassified	Unclassified			47.4	43.3	M+H	C8H12	1.83585	47063	49631.1	55151.9	47150.9	54727.8	71357	42043.2	53632.9	45181.9	50731	46809.4	46366	45367.2
5.49_219.1741m/z	219.174	5.48687	pos	Bisacumol	93188	Lipids and lipid-like molecules	Prenol lipids	Sesquiterpenoids			47.4	50.4	M+H	C15H22O	-1.07984	6513.06	5773.5	6088.26	6769.06	7186.52	8395.5	7060.3	6640.65	5137.92	5721.57	5871.08	5351.49	4824.11
5.49_307.1877m/z	307.188	5.48687	pos	3-Methylglutarylcarnitine	HMDB0000552	Lipids and lipid-like molecules	Fatty Acyls	Fatty acid esters			47.4	45.1	M+NH4	C13H23NO6	4.55363	34186.8	33282.4	33755.3	47114.2	43959.9	52621.3	27126	41764.9	32940.8	33228.5	28619.7	25736.4	20437.5
6.54_280.2034n	263.2	6.53623	pos	12S-HHTrE	3831	Lipids and lipid-like molecules	Fatty Acyls	Eicosanoids			47.4	45.6	M+H-H2O, M+H	C17H28O3	-1.55026	38957.3	44151.3	40850.8	49896.2	43172.1	61650.2	25486.3	38350.4	20692.2	76602.3	25587.1	38272.2	48052.1
7.24_312.2298n	311.223	7.24465	neg	8R,11S-DiHODE	LMFA02000064	Lipids and lipid-like molecules	Fatty Acyls	Octadecanoids			47.4	40.8	M-H, 2M-H, M-H2O-H	C18H32O4	-0.810785	5.24585e+07	5.71896e+07	5.81885e+07	6.27436e+07	8.94325e+07	7.63223e+07	4.93403e+07	2.20516e+07	1.44236e+07	7.30118e+07	2.00177e+07	7.21941e+07	5.47682e+07
7.40_301.2369m/z	301.237	7.40043	pos	MG(14:1(9Z)/0:0/0:0)	62345	Lipids and lipid-like molecules	Glycerolipids	Monoradylglycerols			47.4	45.8	M+H	C17H32O4	-1.37114	6849.28	4969.51	4646.1	3627.09	5018.01	2387.75	5475.11	9699.94	822.27	8223.79	4947.13	7968.96	9226.8
8.79_406.2713n	407.279	8.7906	pos	(22E)-3alpha,7alpha,12alpha-Trihydroxy-5beta-chol-22-en-24-oic Acid	LMST04010232	Unclassified	Unclassified	Unclassified			47.4	42.6	M+H-H2O, M+H	C24H38O5	-1.48475	151288	167686	167208	234754	252687	133008	247126	208152	111093	162154	104586	98603	152608
8.87_693.4478m/z	693.448	8.87483	pos	PA(16:1(9Z)/18:2(9Z,12Z))	LMGP10010902	Lipids and lipid-like molecules	Glycerophospholipids	Glycerophosphates			47.4	52.2	M+Na	C37H67O8P	1.81198	33054.7	57393.3	60118.3	1777.34	34357.5	22334.8	1497.68	57231.7	1631.06	162223	80077	103403	110285
0.62_170.0922m/z	170.092	0.622217	pos	3-Methyl-L-histidine	3293	Organic acids and derivatives	Carboxylic acids and derivatives	Amino acids, peptides, and analogues	**	C01152	47.3	44.3	M+H	C7H11N3O2	-1.00219	121485	120239	112516	185740	115086	149361	129803	106495	132378	118209	103801	116917	94517.9
0.71_184.9848m/z	184.985	0.712433	neg	D-Glycerate 3-phosphate	150	Organic oxygen compounds	Organooxygen compounds	Carbohydrates and carbohydrate conjugates	**	C00197	47.3	44.1	M-H	C3H7O7P	-4.3995	892039	863582	857012	1.13093e+06	796455	994018	982584	1.04979e+06	685792	1.19904e+06	895499	1.0716e+06	948406
0.75_189.1232m/z	189.123	0.750283	pos	N-Alpha-acetyllysine	HMDB0000446	Organic acids and derivatives	Carboxylic acids and derivatives	Amino acids, peptides, and analogues		C12989	47.3	40.1	M+H	C8H16N2O3	-1.06797	498769	476775	502091	533789	411483	1.1733e+06	881147	447727	266435	425373	303717	488173	507222
1.81_296.1238m/z	296.124	1.80888	pos	Asparaginyl-Tyrosine	HMDB0028743	Organic acids and derivatives	Carboxylic acids and derivatives	Amino acids, peptides, and analogues			47.3	44.7	M+H	C13H17N3O5	-1.13888	41992.4	43557.8	42804.4	10775.8	19889.2	21834.7	46405.1	24220.2	84151.9	10614.5	78321.3	47380.3	106696
12.02_122.0965m/z	122.096	12.0243	pos	5-Ethyl-2-methylpyridine	HMDB0029729	Organoheterocyclic compounds	Pyridines and derivatives	Methylpyridines			47.3	38.1	M+H	C8H11N	0.306789	991665	957032	1.00854e+06	1.11091e+06	1.00117e+06	1.77919e+06	1.14169e+06	1.11522e+06	918220	1.01513e+06	976639	1.18103e+06	1.00344e+06
12.08_485.2824m/z	485.282	12.0843	neg	N-(2'-(4-benzenesulfonamide)-ethyl) arachidonoyl amine	LMFA08020053	Lipids and lipid-like molecules	Fatty Acyls	Fatty amides			47.3	52.9	M-H	C28H42N2O3S	-3.97903	596344	481447	581432	994509	382564	1.4094e+06	343574	625904	345345	680210	592715	754076	279305
2.17_169.0969m/z	169.097	2.17353	pos	Cyclo(deltaAla-L-Val)	69241	Unclassified	Unclassified	Unclassified			47.3	39.3	M+H	C8H12N2O2	-1.24165	1.55359e+06	1.62528e+06	1.51354e+06	1.7441e+06	1.72579e+06	1.37515e+06	1.57976e+06	1.55404e+06	1.67399e+06	1.65297e+06	1.65853e+06	1.61802e+06	1.39884e+06
2.22_431.0759m/z	431.076	2.21943	neg	Kaempferol 3-p-coumarate	LMPK12111992	Lipids and lipid-like molecules	Polyketides	Flavonoids			47.3	51.3	M-H	C24H16O8	-3.20941	85018.3	89570.1	88966.8	123066	103072	132179	94704.9	119721	114914	78086	85708.5	84649.3	64428
2.48_159.0894n	182.079	2.47577	pos	5-Acetamidovalerate	62836	Lipids and lipid-like molecules	Fatty Acyls	Fatty acids and conjugates	**	C03087	47.3	39.9	M+H, M+Na, M+H-H2O	C7H13NO3	-0.792927	408666	381414	402280	457836	567292	302905	560210	387519	373149	350636	379621	593173	265628
3.35_263.1025m/z	263.103	3.35173	pos	L-cis-Cyclo(aspartylphenylalanyl)	87613	Organic acids and derivatives	Carboxylic acids and derivatives	Amino acids, peptides, and analogues			47.3	41.1	M+H	C13H14N2O4	-0.418524	79806.6	85322.8	83988.7	93057.9	75658.4	75154.4	80310	83197.8	90403.7	84812.4	87219.7	94955.8	95705.3
3.35_453.1612m/z	453.161	3.35173	pos	7-hydroxymethotrexate	HMDB0061104	Organoheterocyclic compounds	Pteridines and derivatives	Pterins and derivatives			47.3	48.4	M+H-H2O	C20H22N8O6	-3.75308	690325	730068	662178	531175	430741	551035	664641	477100	684740	710822	733243	667168	915098
3.55_318.1095m/z	318.11	3.54992	neg	Tryptophyl-Aspartate	HMDB0029079	Organic acids and derivatives	Carboxylic acids and derivatives	Amino acids, peptides, and analogues			47.3	41	M-H	C15H17N3O5	-0.0726015	439316	409824	398484	438998	275713	344357	377683	369002	426598	436071	467389	612276	514074
5.41_221.0898n	204.086	5.40692	pos	N-Acetyl-D-glucosamine	3356	Organic oxygen compounds	Organooxygen compounds	Carbohydrates and carbohydrate conjugates	**	C00140	47.3	44.4	M+H-H2O, M+H	C8H15NO6	-0.744591	23036.9	24699	24892.4	29488.2	29770.3	28156.9	24717.2	36653.3	15314.9	22899.5	16449.5	19468.4	13743.9
5.42_359.2210m/z	359.221	5.42472	pos	4S-hydroxy-8-oxo-(5E,9Z,13Z,16Z,19Z)-neuroprostapentaenoic acid-cyclo[7S,11S]	75209	Unclassified	Unclassified	Unclassified			47.3	45.4	M+H	C22H30O4	-1.93532	5917.74	6703.45	4917.34	477.863	21298.6	9166.52	4215.39	1349.23	7686.28	5381.85	5780.49	3301.67	2617.26
5.87_323.2001m/z	323.2	5.87187	pos	12alpha-Fluoro-11beta,17beta-dihydroxyandrost-4-en-3-one	70654	Unclassified	Unclassified	Unclassified			47.3	44.3	M+H	C19H27FO3	-4.93422	18845.9	13941.6	14576	6689.1	39145.9	23264.2	11524.4	4995.14	16927.2	10782.2	14670.6	11981.2	6804.7
6.22_355.2490m/z	355.249	6.22478	neg	13,14-dihydro-15-keto-PGF1α	36215	Unclassified	Unclassified	Unclassified			47.3	43.7	M-H	C20H36O5	0.0338431	29912.9	29830	29990.7	19181.9	26419.8	27589.5	20791.9	33706.7	30134.6	30305	23368.2	18798.9	17872.1
7.69_305.2471m/z	305.247	7.68957	pos	8(S)-HETrE	36269	Lipids and lipid-like molecules	Fatty Acyls	Eicosanoids			47.3	47	M+H-H2O	C20H34O3	-1.38593	10628.5	7537.84	8060.37	5309.64	5593.37	19411.4	8433.54	5263.94	4735.09	19578.5	7284.73	8933.73	9777.99
7.88_147.1167m/z	147.117	7.88033	pos	2-Methyl-3-(2-pentenyl)-2-cyclopenten-1-one	HMDB0037294	Organic oxygen compounds	Organooxygen compounds	Carbonyl compounds			47.3	38.9	M+H-H2O	C11H16O	-0.921141	49988.5	52547.3	50713.4	89850.8	71224.7	83724	41112.7	24163.4	7232.47	84214.3	21802.3	36227.8	59376.3
8.38_149.1324m/z	149.132	8.3803	pos	Ectocarpen	71487	Unclassified	Unclassified	Unclassified			47.3	41	M+H	C11H16	-0.730756	8123.6	9305.97	8690.34	9172.39	6615.75	4023.04	4433.68	22523.1	32623.6	6482.47	4310.97	6713.14	10304
8.64_975.5457m/z	975.546	8.64342	neg	Perulactone B	HMDB0030119	Lipids and lipid-like molecules	Steroids and steroid derivatives	Bile acids, alcohols and derivatives			47.3	57.9	2M-H	C28H40O7	-1.87564	951366	735089	550079	2.26377e+06	1.0543e+06	1.27247e+06	2.58006e+06	4.70954e+06	1736.68	346272	0.00308835	7023.68	14866.9
9.20_496.2681m/z	496.268	9.19945	neg	1-(2-methoxy-6Z-pentadecenyl)-sn-glycero-3-phosphoserine	LMGP03060011	Lipids and lipid-like molecules	Glycerophospholipids	Glycerophosphoserines			47.3	48.3	M-H	C22H44NO9P	0.0212213	25545.3	24253.9	24594.7	50938.3	47750.8	45222.9	44351.9	32727.7	24030	10038.1	12453.6	17791.2	11558.9
9.30_235.1689m/z	235.169	9.29767	pos	(1alpha,4beta,5beta)-4-Hydroxy-7(11),10(14)-guaiadien-8-one	HMDB0036449	Lipids and lipid-like molecules	Prenol lipids	Sesquiterpenoids			47.3	41.9	M+H	C15H22O2	-1.45284	163387	164770	162681	166028	161234	194249	173110	175784	170360	149453	175300	167315	143244
1.09_132.0244n	150.058	1.09433	pos	THTC	68817	Unclassified	Unclassified	Unclassified			47.2	40.6	M+H, M+NH4	C5H8O2S	-0.43792	279660	297834	282329	110301	201312	358668	265050	370135	380572	191361	288813	411771	312246
1.41_333.2280m/z	333.228	1.41265	pos	Saxagliptin	HMDB0015634	Organic acids and derivatives	Carboxylic acids and derivatives	Amino acids, peptides, and analogues			47.2	43.3	M+NH4	C18H25N3O2	-1.6319	161062	143406	151069	38746.5	72148.5	45098.6	72096.8	76313.1	235372	191094	237886	324211	266265
1.62_243.1349m/z	243.135	1.61598	neg	Leucyl-Hydroxyproline	HMDB0028930	Organic acids and derivatives	Carboxylic acids and derivatives	Amino acids, peptides, and analogues			47.2	39.2	M-H	C11H20N2O4	-0.709164	443271	432332	403131	463120	373621	353021	528292	482095	351231	437752	501938	365346	432250
10.32_460.3183n	461.326	10.317	pos	(3beta,5alpha,9alpha,14alpha,22E,24R)-3,5,9,14-Tetrahydroxyergosta-7,22-dien-6-one	88628	Lipids and lipid-like molecules	Steroids and steroid derivatives	Ergostane steroids			47.2	45.2	M+H, M+NH4, M+Na, M+H-H2O	C28H44O5	-1.30979	89308.7	82940.2	80968.7	86131.8	56377.7	42783.5	50063.4	36220.8	101714	119305	113311	133235	120116
11.92_784.5111m/z	784.511	11.9183	pos	PS(16:0/18:1(9Z))	HMDB0012357	Lipids and lipid-like molecules	Glycerophospholipids	Glycerophosphoserines			47.2	53.3	M+Na	C40H76NO10P	1.57	53843.7	66371.1	73519.1	32397.6	87197.8	190298	79981.5	91390.4	78611.4	28786.8	9472.66	8425.76	37748.9
12.82_728.5217m/z	728.522	12.8241	pos	PA(22:4(7Z,10Z,13Z,16Z)/15:0)	HMDB0115325	Lipids and lipid-like molecules	Glycerophospholipids	Glycerophosphates			47.2	45.7	M+NH4	C40H71O8P	-1.09313	716769	621120	717921	736321	676244	1.02028e+06	591538	583264	425350	460739	450444	435596	473875
2.45_431.2145m/z	431.215	2.44688	neg	Prolyl-Threonine	HMDB0029027	Organic acids and derivatives	Carboxylic acids and derivatives	Amino acids, peptides, and analogues			47.2	38.8	2M-H	C9H16N2O4	-0.47152	10043.4	9725.01	8470.41	9857.82	6677.9	7574.27	13494.5	4199.56	10080.5	0.00308835	16538.8	11442.5	12194.5
3.49_376.1380n	377.145	3.49178	pos	Riboflavin (Vitamin B2)	233	Unclassified	Unclassified	Unclassified			47.2	42.5	M+H, M+Na	C17H20N4O6	-0.741877	116095	120024	123704	138589	140960	118849	109132	142161	110445	96181.7	85295.4	81880.9	105311
3.98_1101.5233m/z	1101.52	3.9842	neg	Tragopogonsaponin J	HMDB0037924	Lipids and lipid-like molecules	Prenol lipids	Terpene glycosides			47.2	56.3	M-H2O-H	C57H84O22	-3.82658	53481.8	58098.9	49373.1	41993.7	30581.2	44272.9	24005.1	16371.3	52446.2	96698.9	52939	74333.2	63251
4.09_321.1090m/z	321.109	4.0942	neg	N-lactoyl-Tryptophan	HMDB0062178	Organic acids and derivatives	Carboxylic acids and derivatives	Amino acids, peptides, and analogues			47.2	40.6	M+FA-H	C14H16N2O4	-0.701488	21474.6	21415.4	26146.4	6366.44	2610.75	2769.23	5796.76	2879.38	88034.2	19613.6	20452.8	43604.4	32466.8
4.52_549.2930m/z	549.293	4.52285	neg	Neuromedin N (1-4)	HMDB0013021	Organic acids and derivatives	Carboxylic acids and derivatives	Amino acids, peptides, and analogues			47.2	42	M+FA-H	C26H40N4O6	0.00355958	17771.7	16594.9	24847.5	19836.2	2475.73	3776.28	25240	3587.27	34356.6	0.00308835	32448	52173.2	40751.3
4.69_244.9852m/z	244.985	4.69088	neg	Octafluorocyclobutane	HMDB0031292	Organohalogen compounds	Organofluorides	Unclassified			47.2	39	M+FA-H	C4F8	-1.25681	45973.1	41461.2	44620	29845	52345.1	40733.1	51666.7	54648.6	46220	56212.4	54623.7	63947.3	43611.4
4.81_305.1341m/z	305.134	4.80623	pos	2-(1,2,3,4-Tetrahydroxybutyl)-6-(2,3,4-trihydroxybutyl)pyrazine	HMDB0034894	Organoheterocyclic compounds	Diazines	Pyrazines			47.2	42.2	M+H	C12H20N2O7	-0.829639	23657.3	24024.2	21964.1	25212.2	22122.6	31811.9	24209.8	24783.4	25388.3	27215.9	24117	23687.3	23863.5
4.86_437.2180m/z	437.218	4.85792	neg	14-Hydroperoxy-H4-neuroprostane	HMDB0062292	Unclassified	Unclassified	Unclassified			47.2	38.6	M+FA-H	C22H32O6	-0.288735	103040	128842	118640	65729.4	149708	184654	50740.2	9301.11	172051	129608	168162	125532	97930.3
6.28_297.2071m/z	297.207	6.27557	neg	Hydnocarpic acid	LMFA01140023	Lipids and lipid-like molecules	Fatty Acyls	Fatty Acids and Conjugates			47.2	38.4	M+FA-H	C16H28O2	0.0100236	43933	48082	65444.1	34641.8	26910.1	42338.7	28732.9	97102.3	30344.1	96304.9	33856.9	43861.7	51313.9
6.89_220.1825n	221.19	6.88843	pos	Caryophyllene epoxide	71423	Lipids and lipid-like molecules	Prenol lipids	Sesquiterpenoids		C16908	47.2	43.5	M+H-H2O, M+H	C15H24O	-1.18746	29928.7	24332.5	27778.8	34719.9	40279.1	46271.8	29029.3	23551.6	8687.69	36334.4	11581.8	21122.9	23622.6
7.25_430.3439n	431.351	7.24743	pos	9-oxo-24-methylene-9,11-seco-cholest-5-en-3beta,11-diol	LMST01031070	Unclassified	Unclassified	Unclassified			47.2	43.9	M+H-H2O, M+H	C28H46O3	-1.84977	264706	266984	248965	556883	428737	389113	219885	88005.3	22998.5	434937	69137.7	119188	257077
7.91_239.1650m/z	239.165	7.90897	neg	beta-Ionol	HMDB0036820	Lipids and lipid-like molecules	Prenol lipids	Sesquiterpenoids			47.2	41.7	M+FA-H	C13H22O	-1.40135	5096.11	5923.26	7166.66	2319.2	1297.97	549.295	2957.9	209.11	2418.92	6239.09	2291.45	23374.6	25663.3
8.13_209.1897m/z	209.19	8.1297	pos	cis-tetradec-11-enoic acid	LMFA01030770	Lipids and lipid-like molecules	Fatty Acyls	Fatty Acids and Conjugates			47.2	41.1	M+H-H2O	C14H26O2	-1.22677	49254.1	48394.2	52512.3	82038.6	53327.7	46455.4	75039.3	74804.2	92362.6	46507.7	27863.5	38130.4	20862.5
8.15_424.2468m/z	424.247	8.15128	neg	Sphingosine 1-phosphate	HMDB0000277	Lipids and lipid-like molecules	Sphingolipids	Phosphosphingolipids	**	C06124	47.2	38.8	M+FA-H	C18H38NO5P	-0.300943	94755	80030.7	112857	190248	150547	127981	225732	129394	26367.1	137388	16302.8	33790.7	46797.5
8.79_442.2924n	425.289	8.7906	pos	Ascorbyl stearate	HMDB0038242	Lipids and lipid-like molecules	Fatty Acyls	Fatty acid esters			47.2	43.2	M+H-H2O, M+H	C24H42O7	-1.38113	160108	173145	174166	242824	271985	138030	252983	203868	117313	169252	111122	114865	160147
9.68_424.2817n	425.289	9.6797	pos	1b,3a,7a,12a-Tetrahydroxy-5b-cholanoic acid	5296	Lipids and lipid-like molecules	Steroids and steroid derivatives	Bile acids, alcohols and derivatives			47.2	45.6	M+H-H2O, M+H	C24H40O6	-1.78214	33747	35455.8	34884.8	97034.8	61198.6	27405.2	45101.1	38733.9	25760.7	23579.6	17430.9	17011.2	14806.1
11.00_402.2246n	425.214	10.9972	pos	Acetyl tributyl citrate	89746	Organic acids and derivatives	Carboxylic acids and derivatives	Tetracarboxylic acids and derivatives			47.1	40.3	M+H, M+Na	C20H34O8	-1.83454	2.58766e+06	2.4551e+06	2.50488e+06	305236	3.42367e+06	3.43713e+06	1.80681e+06	4.31432e+06	1.75568e+06	2.68475e+06	2.78822e+06	1.5842e+06	4.14914e+06
11.14_426.3128n	409.31	11.1351	pos	Stoloniferone A	LMST01031071	Lipids and lipid-like molecules	Sterol Lipids	Sterols			47.1	48.1	M+H-H2O, M+H	C28H42O3	-1.31131	24809	30029.4	31179.1	26516	23060.9	16815.3	16992.8	17001.3	38449.5	64139.2	39913.1	54137	42413.2
12.91_254.2475m/z	254.247	12.9051	pos	6,11-hexadecadienal	LMFA06000093	Lipids and lipid-like molecules	Fatty Acyls	Fatty aldehydes			47.1	45.8	M+NH4	C16H28O	-1.45108	11298.1	15240.7	15812.2	18576.1	15577.8	35389.2	18762.5	10994.8	15772.2	9114.78	10498.3	13964.9	11533.8
13.18_366.2997m/z	366.3	13.184	pos	Dinorlithocholic acid	LMST04050010	Lipids and lipid-like molecules	Sterol Lipids	Bile acids and derivatives			47.1	42.6	M+NH4	C22H36O3	-1.68667	141765	121771	146538	164720	213828	66634.8	112924	154267	226570	149814	184332	96402.3	190830
14.35_647.4845m/z	647.485	14.3538	pos	Rollinecin A	HMDB0030438	Lipids and lipid-like molecules	Fatty Acyls	Fatty alcohols			47.1	51.4	M+Na	C37H68O7	-1.93048	94256.6	92372.5	102997	74037.6	57290	46557.2	97053	161630	138383	167165	96992.8	141572	126986
2.63_244.1301m/z	244.13	2.63027	neg	Asparaginyl-Isoleucine	HMDB0028734	Organic acids and derivatives	Carboxylic acids and derivatives	Amino acids, peptides, and analogues			47.1	41.7	M-H	C10H19N3O4	-0.838939	40309.8	41868.9	35020.7	49085.9	47071	50045	54049.3	53789.9	51958.7	19187	38143.7	35703.8	40874.2
2.91_365.1466m/z	365.147	2.90738	neg	2,3-Butanediol apiosylglucoside	HMDB0033063	Organic oxygen compounds	Organooxygen compounds	Carbohydrates and carbohydrate conjugates			47.1	44.7	M-H2O-H	C15H28O11	3.39804	125759	134873	126321	139843	84422.5	104839	121337	104796	152218	130087	152560	183233	150269
3.85_441.1992m/z	441.199	3.84887	neg	1-Hexanol arabinosylglucoside	HMDB0031689	Lipids and lipid-like molecules	Fatty Acyls	Fatty acyl glycosides			47.1	48.4	M+FA-H	C17H32O10	3.64759	22756.4	27947.6	27770.2	28747.4	15516.4	19400.1	19761.3	12247.5	29366.9	24959	28197.9	51675.5	38263.2
4.12_304.1053n	305.113	4.11638	pos	L-N-(1H-Indol-3-ylacetyl)glutamic acid	93322	Organic acids and derivatives	Carboxylic acids and derivatives	Amino acids, peptides, and analogues			47.1	42.1	M+H, M+Na	C15H16N2O5	-1.9302	30115.4	31467.2	31716.5	21679.4	15125.4	14467.9	20755	24635.5	59383	31563.4	35482.5	30412.6	40379.2
4.18_567.2782m/z	567.278	4.17538	neg	Canesceol	HMDB0034084	Lipids and lipid-like molecules	Steroids and steroid derivatives	Steroid lactones			47.1	56.7	M-H	C29H44O11	-4.99107	87321.6	84629.8	95506.4	106854	83348.7	102635	84185.8	79825.1	72388.7	114379	84987	119752	111433
4.79_200.1046n	183.101	4.78763	pos	(1R,2R,3S,1'R)-Nepetalinic acid	HMDB0034971	Lipids and lipid-like molecules	Prenol lipids	Monoterpenoids			47.1	38.4	M+H-H2O, M+Na, M+H	C10H16O4	-1.14578	327892	330281	366015	314277	329442	323468	259036	327194	337271	406910	343178	318757	384043
5.87_574.3106m/z	574.311	5.87187	pos	POV-PE	LMGP20020030	Lipids and lipid-like molecules	Glycerophospholipids	Oxidized glycerophospholipids			47.1	48.4	M+Na	C26H50NO9P	-1.77229	40125.5	41077.7	40075.9	18377	19486.5	3667.14	38721.5	70166.6	67412.1	52747.7	73725.5	67390.6	28904.9
6.56_212.1410n	195.138	6.55702	pos	Cucurbic acid	HMDB0029388	Lipids and lipid-like molecules	Fatty Acyls	Lineolic acids and derivatives			47.1	40	M+H-H2O, M+H	C12H20O3	-1.02899	79045.1	82761.2	84383.6	96514.6	104442	139336	81200.5	79149	32585.1	118098	35588.6	61826.8	77951.7
6.66_291.1966m/z	291.197	6.6643	neg	alpha-Licanic acid	LMFA02000273	Lipids and lipid-like molecules	Fatty Acyls	Octadecanoids		C08319	47.1	43.8	M-H	C18H28O3	0.119471	2969.91	4460.02	3661.62	4873.1	5148.27	9128.85	4899.55	1793.89	1462.71	4945.33	991.235	2902.55	2877.64
6.87_274.1928n	275.2	6.8672	pos	6-[1]-ladderane hexanoic acid	LMFA01140085	Lipids and lipid-like molecules	Fatty Acyls	Fatty Acids and Conjugates			47.1	40.9	M+H-H2O, M+H	C18H26O2	-1.89258	736693	639050	632864	753633	761498	966195	655085	1.38015e+06	333207	774893	310801	431838	399384
7.75_300.2893m/z	300.289	7.75345	pos	2-methyl-16-heptadecenoic acid	LMFA01020206	Lipids and lipid-like molecules	Fatty Acyls	Fatty Acids and Conjugates			47.1	45.5	M+NH4	C18H34O2	-1.37091	7015.25	7121.05	7660.95	6810.84	6071.63	4973.29	7509	6523.68	8375.07	6597.79	8441.44	6854.4	6106.21
8.51_426.3206m/z	426.321	8.508	pos	3alpha,9alpha,11beta-Trihydroxy-5beta-cholan-24-oic Acid	LMST04010104	Unclassified	Unclassified	Unclassified			47.1	57.2	M+NH4	C24H40O5	-2.05414	14614.2	11111.6	11903.2	9417.67	9509.95	6495.52	12582.6	6778.24	20592.2	15005.7	13700.5	14442	13504.4
8.67_315.2539m/z	315.254	8.66988	neg	MG(0:0/15:0/0:0)	HMDB0011532	Lipids and lipid-like molecules	Glycerolipids	Monoradylglycerols			47.1	41.3	M-H	C18H36O4	-0.431027	6524.23	9178.87	7382.43	10401.9	10205.9	11562.8	7784.68	3273.62	8523.64	5899.59	15207.6	140073	9321.37
9.36_253.2159m/z	253.216	9.36137	pos	(+)-12-hydroxy-9Z-hexadecenoic acid	LMFA01050270	Lipids and lipid-like molecules	Fatty Acyls	Fatty Acids and Conjugates			47.1	44.9	M+H-H2O	C16H30O3	-1.2856	7820.19	7808.93	6413.16	7803.44	8497.22	4402.04	6767.24	6977.39	5527.23	7743.18	6142.39	6184.73	9639.54
9.43_178.1356n	179.143	9.42532	pos	Geijerone	92930	Lipids and lipid-like molecules	Prenol lipids	Monoterpenoids			47.1	38.8	M+H-H2O, M+H	C12H18O	-1.04343	85382.6	87666.1	84753.7	75986.1	33542.2	22700.8	83850.7	55106.7	150227	109416	114330	129922	108801
0.75_158.0923m/z	158.092	0.750283	pos	Imidazolepropionic acid	HMDB0002271	Organoheterocyclic compounds	Azoles	Imidazoles	**	C20522	47	39.3	M+NH4	C6H8N2O2	-1.0131	260172	258130	251611	269661	324818	316290	330690	244640	251434	282090	244553	296111	267379
1.09_294.1808m/z	294.181	1.09433	pos	Phenylalanyl-Lysine	HMDB0029000	Organic acids and derivatives	Carboxylic acids and derivatives	Amino acids, peptides, and analogues			47	43.2	M+H	C15H23N3O3	-1.46829	158753	159674	148707	6138.6	56617.4	135953	164729	40220.3	211888	3655.19	201835	123915	250229
11.90_355.3081n	378.297	11.8972	pos	N-Hexadecyl-L-hydroxyproline	34538	Unclassified	Unclassified	Unclassified			47	41.1	M+H, M+Na	C21H41NO3	-1.40921	1.34893e+06	1.28898e+06	1.41028e+06	1.64164e+06	1.54967e+06	2.31686e+06	1.4895e+06	1.51105e+06	1.37044e+06	1.45838e+06	1.43004e+06	1.43608e+06	1.47194e+06
12.07_208.1823n	226.216	12.0706	pos	2-Cyclotetradecen-1-one	HMDB0039884	Organic oxygen compounds	Organooxygen compounds	Carbonyl compounds			47	43.5	M+H-H2O, M+NH4	C14H24O	-1.80592	936357	873238	785794	765144	847000	784805	685179	781324	860223	920291	587211	719323	584264
2.81_252.0724m/z	252.072	2.81318	pos	Acetyl citrate	HMDB0059808	Organic acids and derivatives	Carboxylic acids and derivatives	Tetracarboxylic acids and derivatives			47	42	M+NH4	C8H10O8	4.26162	205514	200456	196038	201366	175527	221880	201024	206978	290732	196100	159598	138772	242900
3.58_251.1023m/z	251.102	3.57543	pos	Tyrosyl-Serine	HMDB0029114	Organic acids and derivatives	Carboxylic acids and derivatives	Amino acids, peptides, and analogues			47	42.9	M+H-H2O	C12H16N2O5	-1.19502	11605.2	11892.4	12576.9	14892.9	9966.11	8048.62	12934.2	11227.9	12256.3	12883.1	12746	15042.8	14304.6
4.23_295.1511m/z	295.151	4.23393	pos	N-(1-Deoxy-1-fructosyl)proline	HMDB0038493	Organoheterocyclic compounds	Benzodioxanes	Phenylbenzodioxanes			47	45.3	M+NH4	C11H19NO7	4.04369	15948.7	12460.3	16132.1	34788	17811.4	23708.2	8416.06	5693.12	17583.3	7967.62	12768.1	9519.37	4214.35
4.30_333.1671m/z	333.167	4.2972	pos	Spectinomycin	2476	Organoheterocyclic compounds	Dioxanes	1,4-dioxanes		C02078	47	45.3	M+H	C14H24N2O7	4.56882	4954.98	5709.38	6385.12	2671.07	9291.24	34148.1	2315.66	1209.65	338.748	379.596	768.433	1638.89	0.00308835
5.89_331.2490m/z	331.249	5.8922	neg	12-hydroxyheptadecanoic acid	HMDB0061663	Lipids and lipid-like molecules	Fatty Acyls	Fatty acids and conjugates			47	41	M+FA-H	C17H34O3	-0.117687	11995.5	12315.4	13437.6	23086.1	19987.6	34204.2	20712.3	13808	4036.62	16612.1	3605.35	7737.56	11399.9
7.06_135.1167m/z	135.117	7.05807	pos	1-Isopropyl-2-methylbenzene	92028	Benzenoids	Benzene and substituted derivatives	Cumenes			47	41.5	M+H	C10H14	-1.05018	22493	24500.5	23076	19112.5	23657.8	22435.2	21663.1	42801.8	15069.9	26553.4	19094.1	23846.6	16005
8.55_269.2122m/z	269.212	8.54577	neg	MG(13:0/0:0/0:0)	HMDB0072845	Lipids and lipid-like molecules	Glycerolipids	Monoradylglycerols			47	41.2	M-H2O-H	C16H32O4	-0.2353	26810.1	24749	25659.3	17160.7	25288.9	20519.5	15813	13595.3	16373.8	41554.8	24177.6	34892.2	41303.8
8.70_265.2158m/z	265.216	8.69813	pos	(Z)-heptadec-14-en-11-ynoic acid	LMFA01031149	Lipids and lipid-like molecules	Fatty Acyls	Fatty Acids and Conjugates			47	43	M+H	C17H28O2	-1.70226	11460.9	17131.6	15998.6	12295	9166.45	1831.83	5755.23	1488.08	16115.3	29528.6	19614.8	15865.5	19140.2
0.64_294.1668m/z	294.167	0.64	pos	Histidinyl-Arginine	HMDB0028879	Organic acids and derivatives	Carboxylic acids and derivatives	Amino acids, peptides, and analogues			46.9	46.2	M+H-H2O	C12H21N7O3	-1.60682	110855	88992.3	98533.8	96941.6	120721	106391	77639.1	107329	91481.6	147459	113806	102662	132792
0.69_206.0299m/z	206.03	0.69485	neg	A-Ketoglutaric acid oxime	HMDB0002467	Organic acids and derivatives	Carboxylic acids and derivatives	Dicarboxylic acids and derivatives			46.9	46.4	M+FA-H	C5H7NO5	-4.31248	65896.2	70987	71160.9	56904	43467.4	52516	55091.5	54557.5	85319.1	96638.3	106936	73509.2	112348
0.73_304.1610m/z	304.161	0.73325	pos	Glutamylarginine	HMDB0028813	Organic acids and derivatives	Carboxylic acids and derivatives	Amino acids, peptides, and analogues			46.9	47.6	M+H	C11H21N5O5	-1.80598	637447	683509	645342	722056	676099	901599	657377	646066	581216	684035	567986	601248	639700
1.14_206.0420n	205.035	1.1381	neg	Methylisocitric acid	HMDB0006471	Organic acids and derivatives	Carboxylic acids and derivatives	Tricarboxylic acids and derivatives	**	C04593	46.9	39.8	M-H2O-H, M-H	C7H10O7	-3.31751	254520	241498	253615	578505	517561	662443	667384	346741	46115.7	45541.1	54476.1	56044.6	48709.3
1.39_277.1393m/z	277.139	1.392	pos	Osmaronin	HMDB0032769	Lipids and lipid-like molecules	Fatty Acyls	Fatty acyl glycosides			46.9	41.2	M+NH4	C11H17NO6	-0.587353	152047	145067	138755	147616	183209	93295.7	197648	202938	189482	148081	135158	138844	115552
10.68_495.1878m/z	495.188	10.6784	pos	Harpagoside	41155	Lipids and lipid-like molecules	Prenol lipids	Isoprenoids		C09783	46.9	49.1	M+H	C24H30O11	3.37667	154865	160455	154118	223324	205870	136201	192415	229763	109192	113742	136845	125678	145797
11.04_180.1511n	198.185	11.0382	pos	cis-Quinceoxepane	HMDB0038108	Organoheterocyclic compounds	Oxepanes	Unclassified			46.9	40.4	M+H-H2O, M+NH4	C12H20O	-1.70538	189999	195740	205470	163870	169946	140563	136254	154870	175553	193478	135252	144123	136720
13.09_511.3638m/z	511.364	13.0937	neg	6alpha-Hydroxycastasterone	LMST01030128	Lipids and lipid-like molecules	Sterol Lipids	Sterols			46.9	36.7	M+FA-H	C28H50O5	-0.501192	302180	259104	286944	77188.7	119681	54013.6	125797	336864	288450	683577	375311	131074	327409
13.89_438.2079m/z	438.208	13.8927	neg	Pivmecillinam	HMDB0015543	Organic acids and derivatives	Carboxylic acids and derivatives	Amino acids, peptides, and analogues			46.9	47.6	M-H	C21H33N3O5S	2.46121	39851.7	43365.8	46780.7	54222.5	46140.3	70405.4	41380.3	48757.5	47579.1	45872.5	44330.5	52110	51701.1
2.97_183.1131m/z	183.113	2.97173	neg	Alanyl-Leucine	HMDB0028691	Organic acids and derivatives	Carboxylic acids and derivatives	Amino acids, peptides, and analogues			46.9	42.4	M-H2O-H	C9H18N2O3	-3.85225	20817.7	19163	21290.4	22283.2	13173.9	13600.3	16503.9	18555.5	25441.5	22539.4	24432.2	37164.5	25230.6
3.44_299.1249m/z	299.125	3.438	neg	Pyrraline	HMDB0033143	Organic acids and derivatives	Carboxylic acids and derivatives	Amino acids, peptides, and analogues			46.9	36.7	M+FA-H	C12H18N2O4	0.101201	306128	280312	265584	153916	152379	180985	144284	315429	344838	246984	286255	472208	412914
3.83_275.1039m/z	275.104	3.82738	neg	gamma-Glutamylphenylalanine	HMDB0000594	Organic acids and derivatives	Carboxylic acids and derivatives	Amino acids, peptides, and analogues			46.9	39.3	M-H2O-H	C14H18N2O5	0.453369	36829.5	36248.2	37525	47653.6	40649.7	51402.1	41043.9	32593.5	34543.4	33487.9	35388.9	42334	34886
4.12_477.1965m/z	477.197	4.11563	neg	1-hydroxy-2-Oxopropyl tetrahydropterin	HMDB0013642	Organoheterocyclic compounds	Pteridines and derivatives	Pterins and derivatives			46.9	37.8	2M-H	C9H13N5O3	0.302898	11098.3	8614.72	12587.6	7574.29	10692.5	12967.8	9820.22	7643.66	7525.19	9961.39	12508.4	17922.9	14272.1
4.52_563.2488m/z	563.249	4.52285	neg	Austalide G	HMDB0030154	Organoheterocyclic compounds	Benzopyrans	1-benzopyrans			46.9	48.7	M+FA-H	C28H38O9	-1.87465	5893.57	3816.29	6808.59	5088.72	218.076	969.989	11079.4	0.00308835	9884.03	0.00308835	9752.67	7354.82	10611.3
4.85_347.2439m/z	347.244	4.84522	neg	MG(0:0/14:0/0:0)	HMDB0011530	Lipids and lipid-like molecules	Glycerolipids	Monoradylglycerols			46.9	37.8	M+FA-H	C17H34O4	-0.146267	88385.4	89597.9	91536.4	118913	95846.6	121441	90469.4	46517.7	47806.3	102328	32502	83102.4	68255.2
4.92_314.0463m/z	314.046	4.9209	neg	5-Hydroxysulfamethoxazole	HMDB0060529	Benzenoids	Benzene and substituted derivatives	Benzenesulfonamides			46.9	55.8	M+FA-H	C10H11N3O4S	3.9146	12602.9	10170.3	10107.2	8071.15	11733	6773.13	9901.62	11452.9	3247.66	8010.16	6786.3	2016.24	10762.6
6.43_329.2317m/z	329.232	6.43153	pos	9,12,13,TriHODE	74690	Lipids and lipid-like molecules	Fatty Acyls	Octadecanoids			46.9	42.2	M+H	C18H32O5	-1.56371	36273.1	38267.5	38244.6	65340	68678.3	57399	48804.4	52296.1	24678.6	51530.6	17739.7	24024	21791.4
6.89_187.1479m/z	187.148	6.88843	pos	7-Ethyl-5,6-dihydro-1,4-dimethylazulene	91006	Hydrocarbons	Unsaturated hydrocarbons	Branched unsaturated hydrocarbons			46.9	38	M+H	C14H18	-1.47459	63302.4	54198.7	53550.9	69402.3	88681.8	89673.6	67165.7	53063.4	16625.3	77588.8	23346.9	39067.2	57275.1
6.89_205.1584m/z	205.158	6.88843	pos	Isokobusone	HMDB0036791	Organic oxygen compounds	Organooxygen compounds	Alcohols and polyols			46.9	45.1	M+H-H2O	C14H22O2	-1.48594	11751.8	7254.3	9705.55	10877.8	14578.3	14957.5	10625.2	7301.36	2697.42	12996.9	3151.08	5928.83	7650.37
7.14_288.2892m/z	288.289	7.14372	pos	(S)-14-Methylhexadecanoic acid	HMDB0031067	Lipids and lipid-like molecules	Fatty Acyls	Fatty acids and conjugates			46.9	40.2	M+NH4	C17H34O2	-2.00588	2.88551e+06	2.79729e+06	2.88306e+06	86451.6	73440.7	77186.2	140809	117885	119843	187976	216296	91010.7	94544.6
7.40_247.2053m/z	247.205	7.40043	pos	Ginsenoyne J	94885	Lipids and lipid-like molecules	Fatty Acyls	Fatty alcohols			46.9	43.8	M+H	C17H26O	-1.45063	6395.97	4647.82	4433.19	5560.68	6997.99	6053.48	4307.91	11010.1	2606.07	7019.02	3193.35	4957.28	3927.36
7.88_413.1633m/z	413.163	7.8765	neg	Dehydroepiandrosterone sulfate	HMDB0001032	Lipids and lipid-like molecules	Steroids and steroid derivatives	Sulfated steroids		C04555	46.9	46.3	M+FA-H	C19H28O5S	-1.8751	21948.3	23231.3	23748.4	58595.4	44779.1	57245.6	43469.7	23330.6	1518.52	19110.6	8162.58	18721.3	25400.8
7.94_344.2791m/z	344.279	7.9432	pos	11-methoxy-12,13-epoxy-9-octadecenoic acid	LMFA01080007	Lipids and lipid-like molecules	Fatty Acyls	Fatty Acids and Conjugates			46.9	41.4	M+NH4	C19H34O4	-1.45164	145768	122523	126133	151515	149342	250487	141388	137686	151844	171919	155539	158599	153917
9.02_386.3623m/z	386.362	9.0217	pos	22-oxo-tricosanoic acid	LMFA01060145	Lipids and lipid-like molecules	Fatty Acyls	Fatty Acids and Conjugates			46.9	44.6	M+NH4	C23H44O3	-1.48757	19709.3	18871.9	18046.7	23137.8	13158.2	26067.8	7716.57	19126.4	21768.1	20737.5	19642.6	18094.6	20413.6
9.48_782.4977m/z	782.498	9.48035	neg	PS(18:2(9Z,12Z)/18:2(9Z,12Z))	LMGP03010023	Lipids and lipid-like molecules	Glycerophospholipids	Glycerophosphoserines			46.9	63.7	M-H	C42H74NO10P	-0.100138	31271.5	19029.5	35449.6	4318.74	39866.9	1800.2	35107.6	20284.8	53171.4	43205.9	39572.7	35519	28134.9
0.68_303.1770m/z	303.177	0.67565	pos	Glutaminylarginine	HMDB0028791	Organic acids and derivatives	Carboxylic acids and derivatives	Amino acids, peptides, and analogues			46.8	45.7	M+H	C11H22N6O4	-1.65497	418950	399755	362985	421754	324851	418618	328788	372761	419755	485830	433237	446007	444305
0.73_205.0817m/z	205.082	0.73325	pos	γ-D-Glutamylglycine	24059	Unclassified	Unclassified	Unclassified			46.8	38.7	M+H	C7H12N2O5	-0.885258	926034	903437	934480	909463	1.13933e+06	1.07941e+06	976670	1.19956e+06	919392	952834	941097	934386	996473
1.54_283.0685m/z	283.069	1.54453	neg	Xanthosine	HMDB0000299	Nucleosides, nucleotides, and analogues	Purine nucleosides	Unclassified	***	C01762	46.8	41.3	M-H	C10H12N4O6	0.405166	16244.8	12123.1	12398.8	18399.7	17282.3	20609.3	13535.9	18821.1	14038.9	14348.4	11237.2	13840.4	12089.8
10.00_182.0942n	205.086	9.99747	pos	Peperinic acid	HMDB0038181	Organoheterocyclic compounds	Benzofurans	Unclassified			46.8	36.9	M+H-H2O, M+Na	C10H14O3	-0.746169	61243.1	54391.5	57934.8	66851	67076.3	100930	59624.6	61342.2	63482.2	62809	68190.6	63984.8	61877.7
12.20_720.4273m/z	720.427	12.203	neg	PS(18:4(6Z,9Z,12Z,15Z)/15:1(9Z))	LMGP03010430	Lipids and lipid-like molecules	Glycerophospholipids	Glycerophosphoserines			46.8	44.9	M-H2O-H	C39H66NO10P	3.6967	88166.5	73139	71061.8	98993.3	101970	112550	90874.4	56644.8	91724.4	69002.9	34069.5	121050	69861.1
13.16_161.1071m/z	161.107	13.1624	pos	Pseudooxynicotine	HMDB0001240	Organic oxygen compounds	Organooxygen compounds	Carbonyl compounds	**	C20361	46.8	40.1	M+H-H2O	C10H14N2O	-1.23936	574967	545478	553277	642606	622151	1.05793e+06	601946	621539	574742	571000	576108	601490	615457
2.43_145.0494m/z	145.049	2.43357	pos	(E)-3-methylglutaconic acid	45911	Lipids and lipid-like molecules	Fatty Acyls	Fatty Acids and Conjugates			46.8	38.1	M+H	C6H8O4	-0.639259	46596.9	65718.7	61218.9	63056.6	63327.1	47858.2	55256.9	70549.8	39016	34434.6	41437.7	46086.7	34192.5
3.33_279.1219n	262.119	3.3324	pos	Phenylalanyl-Asparagine	HMDB0028990	Organic acids and derivatives	Carboxylic acids and derivatives	Amino acids, peptides, and analogues			46.8	38.3	M+H-H2O, M+Na	C13H17N3O4	0.00794834	33444.5	32934.4	34955.3	10424.8	43513.2	52468.2	72574.9	52276.9	29367.4	5006.19	21699.7	42141.7	37758.9
3.51_650.2798m/z	650.28	3.50693	neg	17alpha-(N-Acetyl-D-glucosaminyl)-estradiol 3-D-glucuronide	LMST05010006	Lipids and lipid-like molecules	Sterol Lipids	Steroid conjugates		C04806	46.8	54.3	M-H	C32H45NO13	-3.12133	21483.5	22810.4	25258.2	20468.3	13254.9	22782.8	17339.9	10066.3	31764.8	21119.7	24768.7	57943.1	61122.8
3.64_455.1186m/z	455.119	3.6357	neg	3,4,5-trihydroxy-6-[2-hydroxy-1-(1-oxo-1H-isochromen-3-yl)butoxy]oxane-2-carboxylic acid	HMDB0130066	Lipids and lipid-like molecules	Fatty Acyls	Fatty acyl glycosides			46.8	41.6	M+FA-H	C19H22O10	-2.24691	9870.14	8284.08	9848.24	12264.4	9174.34	9126.31	10887.3	9365.1	9079.04	11432.8	11025.8	13151.5	13251.9
5.20_287.0592m/z	287.059	5.19693	neg	{[5-(4-methoxyphenyl)-3-oxopentan-2-yl]oxy}sulfonic acid	HMDB0133000	Benzenoids	Phenol ethers	Anisoles			46.8	38.2	M-H	C12H16O6S	-0.817902	124237	119070	116953	53572.9	114765	45451.3	105264	135268	132411	203027	159438	22809.3	164060
5.87_394.2355n	439.234	5.86802	neg	delta5-7-NeuroF	LMFA04020009	Lipids and lipid-like molecules	Fatty Acyls	Docosanoids			46.8	35.2	M-H, M+FA-H	C22H34O6	-0.0201428	745548	828687	867739	735429	1.62578e+06	2.64534e+06	632197	305638	822426	616043	711681	372185	407643
6.45_321.2419m/z	321.242	6.45113	pos	(ent-2alpha,3beta,15beta,16beta)-15,16-Epoxy-2,3-kauranediol	93343	Lipids and lipid-like molecules	Prenol lipids	Diterpenoids			46.8	42.6	M+H	C20H32O3	-1.54293	7983.66	8665.43	7858.45	8625.43	4814.08	18312.9	5291.05	4248.96	7914.7	12686.3	5654.36	8006.45	9358.02
7.31_287.2819n	288.289	7.30963	pos	C17 Sphinganine	41558	Lipids and lipid-like molecules	Sphingolipids	Sphingoid bases			46.8	39.4	M+H, M+Na	C17H37NO2	-1.92627	1.04162e+07	8.43999e+06	8.89035e+06	177545	144999	150070	166161	195889	184702	195453	176675	177596	156091
8.75_492.3078m/z	492.308	8.74882	pos	1-(2-methoxy-14-methyl-pentadecanyl)-sn-glycero-3-phosphoethanolamine	LMGP02060014	Lipids and lipid-like molecules	Glycerophospholipids	Glycerophosphoethanolamines			46.8	42.6	M+Na	C22H48NO7P	3.80061	27396	27964.2	28818.2	2785.33	64623.8	17581.7	132243	249971	0.00308835	13402.5	17.7408	56883.9	699.225
8.83_494.3236m/z	494.324	8.83282	pos	PC(16:1(9Z)/0:0)[U]	40289	Unclassified	Unclassified	Unclassified			46.8	40.8	M+H	C24H48NO7P	-1.13481	54986.7	58438.2	62051.8	34126.4	57412.4	70978.8	125434	103258	17489.3	95987	20810.4	96959.6	32785.4
9.11_468.3078m/z	468.308	9.107	pos	1-(2-methoxy-6Z-hexadecenyl)-sn-glycero-3-phosphoethanolamine	LMGP02060017	Lipids and lipid-like molecules	Glycerophospholipids	Glycerophosphoethanolamines			46.8	43.5	M+H	C22H46NO7P	-1.37709	2167.12	3484.22	2509.79	0.00308835	4307.31	11449.9	20788.1	7789.61	0.00308835	2300.26	650.367	10580.4	0.00308835
9.16_463.1405m/z	463.14	9.16375	neg	6-{[2,2-dimethyl-6-(3-oxo-3-phenylprop-1-en-1-yl)-2H-chromen-5-yl]oxy}-3,4,5-trihydroxyoxane-2-carboxylic acid	HMDB0125914	Phenylpropanoids and polyketides	Flavonoids	Flavonoid glycosides			46.8	51.5	M-H2O-H	C26H26O9	1.36089	77964.2	71343.9	67357.3	77565.4	64545.5	74392.5	80105.8	63416.7	92977.4	80791.4	64545	178141	67836.2
9.19_323.2227m/z	323.223	9.18512	neg	gamma-Linolenic acid	LMFA01030141	Lipids and lipid-like molecules	Fatty Acyls	Lineolic acids and derivatives	**	C06426	46.8	40	M+FA-H	C18H30O2	-0.119919	14364.6	14708.1	12209.9	8961.14	5878.34	7346.98	5572.65	5281.95	13414.7	22470.3	16518.5	14549.9	13151.1
9.93_589.3727m/z	589.373	9.93375	pos	25-hydroxyvitamin D2 25-(beta-glucuronide)	LMST05010021	Lipids and lipid-like molecules	Steroids and steroid derivatives	Vitamin D and derivatives			46.8	44.1	M+H	C34H52O8	-1.40496	6171.01	9893.66	7470.71	7032.04	6185.56	5606.74	6802.17	2782.79	10292.1	17873.7	16402	16981.1	10528.7
0.72_262.1030m/z	262.103	0.716233	pos	Aspartyl-Glutamine	HMDB0028751	Organic acids and derivatives	Carboxylic acids and derivatives	Amino acids, peptides, and analogues			46.7	40.3	M+H	C9H15N3O6	-1.44342	416256	435003	458171	447116	403321	749153	506181	447588	384557	425244	472724	502198	511596
0.72_329.1562m/z	329.156	0.716233	pos	1,7-Dimethylguanosine	HMDB0001961	Nucleosides, nucleotides, and analogues	Purine nucleosides	Unclassified			46.7	46.6	M+NH4	C12H17N5O5	-1.84974	2.14917e+06	2.2197e+06	2.25476e+06	2.46009e+06	2.7926e+06	3.75681e+06	2.68608e+06	1.97737e+06	2.01604e+06	2.05611e+06	2.2558e+06	2.52896e+06	2.56698e+06
1.08_248.1006n	231.097	1.07683	pos	Threoninyl-Glutamate	HMDB0029060	Organic acids and derivatives	Carboxylic acids and derivatives	Amino acids, peptides, and analogues			46.7	38.9	M+H, M+Na, M+H-H2O	C9H16N2O6	-1.13414	366474	396912	354412	399517	363330	503459	330588	319082	335105	325236	365052	395010	439912
1.54_326.1221n	349.111	1.53842	pos	Robinobiose	66862	Unclassified	Unclassified	Unclassified			46.7	43.7	M+H, M+Na	C12H22O10	2.51659	132225	125762	134413	134913	120591	111145	102422	108131	146498	136116	169187	154083	193005
1.56_251.1500m/z	251.15	1.55942	pos	Isoleucyl-Histidine	HMDB0028909	Organic acids and derivatives	Carboxylic acids and derivatives	Amino acids, peptides, and analogues			46.7	38.1	M+H-H2O	C12H20N4O3	-1.01336	257133	259684	255650	295037	264948	255076	264687	251159	251039	279084	248242	282348	266939
10.43_701.2461m/z	701.246	10.4251	neg	Azadirachtin A	LMPR0106100001	Lipids and lipid-like molecules	Prenol lipids	Isoprenoids		C08748	46.7	55.3	M-H2O-H	C35H44O16	1.46226	23314	24826.2	17894	18090.1	35035.2	19906.4	31364.1	19986.9	1248.74	982.061	1032.55	0.00308835	1838.78
11.80_812.5416m/z	812.542	11.7964	pos	PS(18:0/18:1(9Z))	LMGP03010025	Lipids and lipid-like molecules	Glycerophospholipids	Glycerophosphoserines	**	C02737	46.7	44.9	M+Na	C42H80NO10P	0.551254	161940	149928	167180	131143	66347	155155	341998	276201	225093	347107	111338	289806	121802
2.19_340.1378n	341.145	2.19312	pos	Methyl-2-alpha-L-fucopyranosyl-beta-D-galactoside	66242	Unclassified	Unclassified	Unclassified			46.7	42.2	M+H, M+Na	C13H24O10	2.4162	694749	715771	677290	618450	578101	670195	565623	467418	879672	777254	1.0326e+06	849957	865906
2.51_311.1234m/z	311.123	2.51403	pos	gamma-Glutamyltyrosine	HMDB0011741	Organic acids and derivatives	Carboxylic acids and derivatives	Amino acids, peptides, and analogues			46.7	39.4	M+H	C14H18N2O6	-1.17929	232754	226068	249935	482118	96811.1	420513	219321	80805.2	285324	255499	230712	118253	204707
2.91_105.0701m/z	105.07	2.90635	pos	2-Phenylethanol	64740	Benzenoids	Benzene and substituted derivatives	Unclassified	**	C05853	46.7	39.4	M+H-H2O	C8H10O	2.0682	29984.3	29940.7	33816.7	63226.5	91153.9	10646.4	43958.7	48490.3	61175.8	17056.6	21737.3	14617.3	14786.2
3.01_203.1389m/z	203.139	3.00515	pos	Leu Ala	44685	Unclassified	Unclassified	Unclassified			46.7	40.6	M+H	C9H18N2O3	-0.71164	49435.2	48276.2	44714.6	53160.5	40619.5	47839.1	60970	62229.4	41367.6	32801.1	40690.2	38359.1	37134.8
4.05_723.3326m/z	723.333	4.04888	neg	PHODiA-PI	LMGP20050007	Lipids and lipid-like molecules	Glycerophospholipids	Oxidized glycerophospholipids			46.7	47.7	M-H2O-H	C33H59O16P	-4.90991	77488.8	82444	105987	79209.2	75427.2	77562.2	78240	71334.1	60403	87476.7	81812.4	98158.2	73150.3
5.43_342.2042n	323.186	5.43028	neg	Monic acid	HMDB0061154	Lipids and lipid-like molecules	Fatty Acyls	Fatty acids and conjugates			46.7	39.2	M-H2O-H, M-H	C18H30O6	-0.0213005	24056.2	30729.2	30977	42317	51695.5	86391.8	36061.7	15717.7	2337.19	44837.4	7528.47	32682.6	33572
6.80_512.3339m/z	512.334	6.80443	pos	PA(8:0/13:0)	HMDB0115484	Lipids and lipid-like molecules	Glycerophospholipids	Glycerophosphates			46.7	41.5	M+NH4	C24H47O8P	-1.61012	98623	98109.3	95002	61019.3	30952.5	47284.8	65219.1	589593	38325.8	123965	39072.2	83930.2	22578.8
7.16_494.2871m/z	494.287	7.16395	pos	PS(17:0/0:0)	LMGP03050030	Lipids and lipid-like molecules	Glycerophospholipids	Glycerophosphoserines			46.7	44.5	M+H-H2O	C23H46NO9P	-1.19181	67020.5	58977	54175.5	36274.5	49784.2	25370.7	66162.8	109937	63067	100619	73733.1	89730.5	34717.8
7.52_355.2490m/z	355.249	7.51932	neg	13,14-Dihydro PGF2a	HMDB0004239	Lipids and lipid-like molecules	Fatty Acyls	Eicosanoids			46.7	43.9	M-H	C20H36O5	-0.067069	7180.72	9367.42	9155.21	5736	3998.57	5428.94	3810.7	24157.5	6835.98	7842.65	6688.53	4888.85	6073.03
8.19_358.2945m/z	358.294	8.19223	pos	11-deoxy-PGF1a	LMFA03010068	Lipids and lipid-like molecules	Fatty Acyls	Eicosanoids			46.7	40.2	M+NH4	C20H36O4	-2.02797	155392	141586	128309	189585	181047	224214	171922	168767	150100	168975	145266	173089	161713
8.38_315.2525m/z	315.253	8.3803	pos	Phloionolic acid	LMFA02000147	Lipids and lipid-like molecules	Fatty Acyls	Fatty acids and conjugates		C19621	46.7	41	M+H-H2O	C18H36O5	-1.38674	5226.21	4724.95	4794.36	4514.21	6451.68	1784.1	4812.28	10959.7	18785.6	1232.39	1114.47	2325.67	3511.34
8.74_293.2123m/z	293.212	8.74305	neg	2R-HOTrE	LMFA02000033	Lipids and lipid-like molecules	Fatty Acyls	Octadecanoids			46.7	41.1	M-H	C18H30O3	0.322652	55184.6	53389.5	56091.9	44327.8	38767	42772.6	46111.3	31789.6	71974.5	69980.3	51318.7	52863.7	60395.9
8.81_368.2557n	391.245	8.81188	pos	PGF2alpha methyl ester	LMFA03010115	Lipids and lipid-like molecules	Fatty Acyls	Eicosanoids			46.7	40.1	M+H-H2O, M+H, M+Na	C21H36O5	-1.65511	327470	347719	333762	159438	102345	37846.9	482461	129306	487996	430509	253497	530726	631732
9.74_414.3572m/z	414.357	9.74382	pos	Wuhanic acid	LMFA01050559	Lipids and lipid-like molecules	Fatty Acyls	Fatty Acids and Conjugates			46.7	42.5	M+NH4	C24H44O4	-1.5648	43589.4	39033.3	39621.6	47126.5	42015.7	71899.3	43485.8	44092.5	44238.4	44601.1	46152.7	43112.8	42016.8
9.96_328.0985m/z	328.098	9.95855	neg	1,2-Dimethoxy-13-methyl-[1,3]benzodioxolo[5,6-c]phenanthridine	HMDB0041063	Organoheterocyclic compounds	Quinolines and derivatives	Benzoquinolines			46.7	45.9	M-H2O-H	C21H17NO4	1.62748	3094.33	3817.19	4272.11	14474.2	2978.5	7261.92	4400.77	1562.69	3671.29	1870.66	6550.19	78706.3	5841.48
0.68_283.0183m/z	283.018	0.67565	pos	D-Fructose 1-phosphate	378	Organic oxygen compounds	Organooxygen compounds	Carbohydrates and carbohydrate conjugates			46.6	42.9	M+Na	C6H13O9P	-2.51899	95748.4	70251.3	65040.2	134026	81542.5	204076	81046.6	57454.6	82416.6	99344.1	42823.9	47608.4	79455.3
0.81_369.0001m/z	369	0.805083	neg	Sedoheptulose 1,7-bisphosphate	HMDB0060274	Organic oxygen compounds	Organooxygen compounds	Carbohydrates and carbohydrate conjugates	**	C00447	46.6	44	M-H	C7H16O13P2	1.94282	128796	104887	112453	138554	111921	148770	125726	136818	126367	130432	109738	149098	127262
1.45_155.0812m/z	155.081	1.45448	pos	Prolylglycine	HMDB0011178	Organic acids and derivatives	Carboxylic acids and derivatives	Amino acids, peptides, and analogues			46.6	43.1	M+H-H2O	C7H12N2O3	-1.64686	4.59062e+06	4.64163e+06	4.73758e+06	5.37544e+06	4.46922e+06	4.93998e+06	4.55398e+06	4.32893e+06	4.69664e+06	4.92745e+06	4.4034e+06	4.729e+06	4.67329e+06
1.45_196.1079m/z	196.108	1.45448	pos	4-Oxo-4-(3-pyridyl)-butanamide	HMDB0001267	Organic oxygen compounds	Organooxygen compounds	Carbonyl compounds			46.6	38.1	M+NH4	C9H10N2O2	-0.68406	76843	76651.8	78906.1	89315.9	74832.9	83845.9	74216.9	69292.1	85141.6	86554.8	75049.5	79804.6	78373.2
10.00_285.2421m/z	285.242	9.99747	pos	9-Keto heptadecylic acid	35753	Lipids and lipid-like molecules	Fatty Acyls	Fatty Acids and Conjugates			46.6	41.7	M+H	C17H32O3	-1.2943	6436.57	6213.72	6994.67	6650.13	9448.65	3707	4825.9	3574.96	4859.76	6947.12	6537.52	7194.75	12764.3
11.28_768.4798m/z	768.48	11.2843	pos	PE(DiMe(9,3)/DiMe(9,3))	HMDB0061501	Lipids and lipid-like molecules	Glycerophospholipids	Glycerophosphoethanolamines			46.6	47.5	M+H	C41H70NO10P	-1.55488	30176.1	32650.4	31547.8	12054.8	3456.11	4196	63125.4	13294.2	44178.1	69489	16745.5	91552.7	11959.6
11.90_687.4800m/z	687.48	11.8972	pos	1-(O-alpha-D-glucopyranosyl)-(1,3R,27S,29R)-triacontanetetrol	LMFA13010013	Lipids and lipid-like molecules	Fatty Acyls	Fatty acyl glycosides			46.6	38.2	M+K	C36H72O9	-1.26864	65658.3	77121.8	91057.5	64617.7	68971.1	8334.95	86983	190718	152199	93134	71274.2	59922.2	31636.4
12.06_180.1511n	198.185	12.0607	pos	5E,7Z-Dodecadienal	LMFA06000157	Lipids and lipid-like molecules	Fatty Acyls	Fatty aldehydes			46.6	44.9	M+H-H2O, M+NH4	C12H20O	-1.83561	440559	411986	413938	398430	422807	401036	371080	380622	424005	472922	306795	345516	316982
12.78_645.4717m/z	645.472	12.7818	pos	Squamocin	LMPK03000012	Lipids and lipid-like molecules	Polyketides	Annonaceae acetogenins			46.6	47.9	M+Na	C37H66O7	2.58452	137490	139048	158204	53530.9	14715.7	418.964	97232.7	56759.8	249880	171868	233149	399593	155300
13.35_397.3550n	420.344	13.3539	pos	Behenoylglycine	HMDB0013219	Organic acids and derivatives	Carboxylic acids and derivatives	Amino acids, peptides, and analogues			46.6	41.5	M+H, M+Na	C24H47NO3	-1.56883	271495	264009	258244	254661	250257	207694	225730	230538	235479	225064	232769	145034	292775
13.80_411.3706n	434.36	13.7987	pos	Tricosanoylglycine	HMDB0013314	Organic acids and derivatives	Carboxylic acids and derivatives	Amino acids, peptides, and analogues			46.6	38.3	M+H, M+Na	C25H49NO3	-1.50942	2.39864e+06	2.29943e+06	2.35359e+06	2.51724e+06	2.61168e+06	3.39017e+06	2.41643e+06	2.4662e+06	2.07155e+06	2.14969e+06	2.27216e+06	2.16943e+06	2.30455e+06
3.14_310.1394m/z	310.139	3.13583	pos	Tyrosyl-Glutamine	HMDB0029103	Organic acids and derivatives	Carboxylic acids and derivatives	Amino acids, peptides, and analogues			46.6	42.6	M+H	C14H19N3O5	-1.2379	97935.3	100226	93247.5	53642.6	105315	55973.3	115447	132097	113680	87535.8	103810	97433	95462.4
3.16_784.1504m/z	784.15	3.15577	neg	FAD	HMDB0001248	Nucleosides, nucleotides, and analogues	Flavin nucleotides	Unclassified	***	C00016	46.6	43.1	M-H	C27H33N9O15P2	0.726092	442210	494816	460374	577056	499888	751788	480424	592954	394984	453784	344647	546019	407155
3.30_260.1965m/z	260.197	3.30118	pos	Isoleucyl-Lysine	HMDB0028912	Organic acids and derivatives	Carboxylic acids and derivatives	Amino acids, peptides, and analogues			46.6	43	M+H	C12H25N3O3	-1.31008	74279.1	83895.7	72114.3	3193.6	25525.7	35279.4	86316	29845.2	159982	1185.94	87687.6	58762	113455
5.03_301.0381m/z	301.038	5.02568	neg	4-hydroxy-5-[3-methoxy-4-(sulfooxy)phenyl]pentanoic acid	HMDB0127778	Lipids and lipid-like molecules	Fatty Acyls	Fatty acids and conjugates			46.6	48.9	M-H2O-H	C12H16O8S	-2.0268	27405.8	20965.1	19323.5	6446.78	11702.9	10779.2	10769.1	9670.24	35908.7	42034.5	35348	28859.1	30708.2
5.71_305.1719m/z	305.172	5.70857	pos	(6E,8R,10Z)-8-hydroxy-3-oxohexadecadienoic acid	HMDB0062365	Lipids and lipid-like molecules	Fatty Acyls	Fatty acids and conjugates			46.6	43.1	M+Na	C16H26O4	-1.64853	2930.26	2363.45	3350.5	8176.42	6812.88	7427.43	2169.84	2455.73	6899.85	451.241	2947.41	1073.22	248.396
6.43_527.0807m/z	527.081	6.42782	neg	3,4,5-trihydroxy-6-({17-hydroxy-11,18-dimethoxy-13-oxo-6,8,20-trioxapentacyclo[10.8.0.0²,⁹.0³,⁷.0¹⁴,¹⁹]icosa-1(12),2(9),4,10,14,16,18-heptaen-15-yl}oxy)oxane-2-carboxylic acid	HMDB0128906	Phenylpropanoids and polyketides	Sterigmatocystins	Unclassified			46.6	44.9	M-H2O-H	C25H22O14	-4.47856	5864.31	7163.63	7696.96	7578.01	6583.72	10525.2	6228.42	7292.82	6866.56	4301.15	6950.88	223992	7681.9
6.59_386.2668n	431.265	6.59035	neg	Mangalkanyl glucoside	HMDB0036015	Organic oxygen compounds	Organooxygen compounds	Carbohydrates and carbohydrate conjugates			46.6	39.4	M-H, M+FA-H	C21H38O6	0.0126244	22697	23359.7	23724.2	29396.8	25118	42519	29995.3	12526.3	2519.93	50452	10350.4	45350.9	30775.4
6.65_299.1864m/z	299.186	6.65333	neg	Kessyl glycol	HMDB0037197	Organoheterocyclic compounds	Oxepanes	Unclassified			46.6	36.4	M+FA-H	C15H26O3	0.206186	14225.7	18731.8	14921.9	15032.4	15981.3	27479.1	13370.9	38778.1	6600.86	8139.36	9533.81	5221.49	3298.23
7.48_165.1384m/z	165.138	7.48138	pos	TMPD (hydrochloride)	63057	Unclassified	Unclassified	Unclassified			46.6	45.1	M+H	C10H16N2	-1.18444	450198	448223	513550	432384	1.29614e+06	219546	589487	527781	203474	212447	198067	327251	297322
7.98_449.2310m/z	449.231	7.9775	neg	PG(15:1(9Z)/0:0)	LMGP04050018	Lipids and lipid-like molecules	Glycerophospholipids	Glycerophosphoglycerols			46.6	35.6	M-H2O-H	C21H41O9P	0.0137923	1.21391e+06	1.26854e+06	1.38435e+06	1.68468e+06	700543	876631	1.55195e+06	2.01632e+06	1.85983e+06	1.08026e+06	1.77209e+06	1.22599e+06	1.11018e+06
8.13_524.2993m/z	524.299	8.13162	neg	PC(15:1(9Z)/0:0)	LMGP01050125	Lipids and lipid-like molecules	Glycerophospholipids	Glycerophosphocholines			46.6	43.4	M+FA-H	C23H46NO7P	-0.279601	9223.51	8439.28	11089.4	13697.9	12081.5	117708	15848.8	16514.3	4153.97	11851.7	4494.58	25118	5084.14
8.61_608.1519n	631.141	8.61398	pos	Luteolin 3'-methyl ether 7-(3''-E-p-coumarylglucoside)	LMPK12110786	Lipids and lipid-like molecules	Polyketides	Flavonoids			46.6	37.3	M+H, M+NH4, M+Na, M+H-H2O	C31H28O13	-1.79985	1.02738e+06	1.11356e+06	1.12217e+06	1.23147e+06	1.13131e+06	1.21581e+06	1.37691e+06	811975	980617	983212	944823	916591	942776
8.66_306.2785m/z	306.279	8.65612	pos	all-trans-13,14-dihydroretinol	LMPR01090047	Lipids and lipid-like molecules	Prenol lipids	Retinoids		C15492	46.6	42.7	M+NH4	C20H32O	-2.08506	15779.1	19691.9	16878.6	6274	23676	22261	54783.2	72613.1	667.976	10008.6	542.269	22836.1	1990.84
8.84_462.9637m/z	462.964	8.84328	neg	Perfluorononanoic acid	HMDB0061739	Organohalogen compounds	Alkyl halides	Alkyl fluorides			46.6	36.5	M-H	C9HF17O2	1.02099	15226.9	16252.3	17898.6	26374.1	18363	31353.1	16166.2	18928.2	19276.3	18329.9	17618.9	530527	19658.7
8.99_296.2349n	295.228	8.98858	neg	8-hydroxy-11Z,14Z-Octadecadienoic acid	LMFA02000308	Lipids and lipid-like molecules	Fatty Acyls	Octadecanoids			46.6	37	M-H, 2M-H, M-H2O-H	C18H32O3	-0.899781	3.7918e+06	3.86744e+06	4.4497e+06	2.51658e+06	4.11343e+06	4.80423e+06	2.13399e+06	1.68249e+06	860957	3.86536e+06	2.1684e+06	4.4936e+06	5.09586e+06
1.37_199.1076m/z	199.108	1.37118	pos	Threoninyl-Proline	HMDB0029069	Organic acids and derivatives	Carboxylic acids and derivatives	Amino acids, peptides, and analogues			46.5	39.8	M+H-H2O	C9H16N2O4	-0.668917	63404.4	66830.5	67304.6	82283.2	74323.2	64187	62454.7	62540.2	68158.6	76814.6	61343	69613.6	68845.7
1.43_198.1123m/z	198.112	1.43372	pos	Metanephrine	65	Benzenoids	Phenols	Methoxyphenols	**	C05588	46.5	44.1	M+H	C10H15NO3	-0.881698	18782	20715.5	17617.3	22621.6	17285.9	14657.9	17737.8	17745.2	20218.7	19063.8	18019.6	19713.9	16310.3
1.54_214.0829m/z	214.083	1.54453	neg	Asparaginyl-Threonine	HMDB0028741	Organic acids and derivatives	Carboxylic acids and derivatives	Amino acids, peptides, and analogues			46.5	39.1	M-H2O-H	C8H15N3O5	-1.74777	17032.9	15615.8	15894.7	13225.2	15638	15105.1	12411.9	14981	17737	17505.1	19116.1	20206.5	19987.4
1.71_545.2745m/z	545.275	1.70738	pos	Physagulin F	HMDB0039631	Lipids and lipid-like molecules	Steroids and steroid derivatives	Steroid lactones			46.5	43.7	M+H	C30H40O9	0.0409944	298539	306264	303133	345459	152101	493363	152994	214533	394160	296115	256527	232718	291725
10.21_282.2555n	283.263	10.2105	pos	Oleic acid	HMDB0000207	Lipids and lipid-like molecules	Fatty Acyls	Fatty acids and conjugates	***	C00712	46.5	41.6	M+H-H2O, M+H	C18H34O2	-1.18191	4488.19	4274.95	4399.37	11431.8	3740.64	24951.5	3349.15	6701.58	2350.43	3217.16	7575.42	50428.2	4347.19
12.23_322.2734m/z	322.273	12.2319	pos	(-)-Reiswigin A	LMPR0104530002	Lipids and lipid-like molecules	Prenol lipids	Isoprenoids			46.5	43.5	M+NH4	C20H32O2	-2.20257	37561.3	38635	34964.5	58503	53407.3	19044	38384.4	52924.8	46401.5	28161.4	35076.3	26715.8	29336.3
3.27_352.1498m/z	352.15	3.2661	pos	Cappariloside A	HMDB0034937	Organic oxygen compounds	Organooxygen compounds	Carbohydrates and carbohydrate conjugates			46.5	44.1	M+NH4	C16H18N2O6	-1.41999	291891	351970	292587	175251	197956	203859	339164	322329	395436	255474	312311	314863	289900
3.57_285.1457m/z	285.146	3.57135	neg	Pirbuterol	HMDB0015407	Organoheterocyclic compounds	Pyridines and derivatives	Hydroxypyridines		C07807	46.5	35	M+FA-H	C12H20N2O3	0.468935	89718.4	102328	93451.7	152353	83102.6	112345	140953	59043.5	95676.9	86169.3	84963.6	119974	106950
4.19_295.1298m/z	295.13	4.19373	neg	3-Hydroxymelatonin	HMDB0060742	Organoheterocyclic compounds	Indoles and derivatives	Indolines			46.5	35	M+FA-H	C13H18N2O3	-0.482438	437829	464137	473343	489234	350579	430522	443557	322434	442973	507079	534453	659482	653349
4.92_238.1082m/z	238.108	4.9209	neg	(-)-Salsoline	HMDB0012469	Organoheterocyclic compounds	Tetrahydroisoquinolines	Unclassified		C09640	46.5	36.4	M+FA-H	C11H15NO2	-1.67303	25088.6	25514.9	29556.2	26650.7	21491	27284.4	23705.3	24245	19351.8	25078.2	22709.8	29333.5	25357.8
5.25_292.2267m/z	292.227	5.25112	pos	nandrolone	LMST02010044	Lipids and lipid-like molecules	Steroids and steroid derivatives	Estrane steroids		C07254	46.5	40.2	M+NH4	C18H26O2	-1.62879	10436.1	10746.3	10262.3	21109.1	6292.85	16349.5	12619.4	1235.67	8340.45	12676.6	8072.01	8561.61	21995.5
5.34_269.1758m/z	269.176	5.34187	neg	Alepric acid	LMFA01030191	Lipids and lipid-like molecules	Fatty Acyls	Fatty Acids and Conjugates			46.5	36.4	M+FA-H	C14H24O2	0.00791657	15935.8	19492.7	13457.1	8169.32	9990.98	14682.9	7203.55	8938.5	28346.7	10549.6	25407.2	7126.49	5101.01
5.53_238.1566n	221.153	5.52938	pos	3-(3,4-dimethyl-5-pentylfuran-2-yl)-propanoic acid	LMFA01150023	Lipids and lipid-like molecules	Fatty Acyls	Fatty Acids and Conjugates			46.5	38.6	M+H-H2O, M+H	C14H22O3	-1.13081	65025.1	59096.7	60092.4	139839	90782.5	85198.7	44297.2	24707.3	90820.8	32046.1	80416.3	46431.6	25965.2
5.66_437.2180m/z	437.218	5.66178	neg	11-Hydroperoxy-H4-neuroprostane	HMDB0062282	Lipids and lipid-like molecules	Fatty Acyls	Eicosanoids			46.5	36.9	M+FA-H	C22H32O6	-0.222114	280182	297025	323459	247345	391681	553773	276320	81864.9	451762	354066	499567	223092	223026
7.40_303.1450m/z	303.145	7.40405	neg	Butyl (S)-3-hydroxybutyrate glucoside	HMDB0031694	Lipids and lipid-like molecules	Fatty Acyls	Fatty acyl glycosides			46.5	38.5	M-H2O-H	C14H26O8	0.161808	13420.6	16671.8	19569.6	7192.89	41897.5	54672.7	6722.63	4072.45	7629.12	14538.8	12457	12300.3	12125.6
7.79_571.0857m/z	571.086	7.79255	neg	3,5-dihydroxy-2-[(2E)-3-(4-hydroxyphenyl)prop-2-enoyl]cyclohexa-2,5-diene-1,4-dione	HMDB0126621	Phenylpropanoids and polyketides	Cinnamic acids and derivatives	Hydroxycinnamic acids and derivatives			46.5	51.1	2M-H	C15H10O6	-4.4296	444948	399759	460009	454953	363607	560265	562841	423347	510963	373227	484077	658564	435968
7.96_293.2124m/z	293.212	7.95778	neg	(9R,13R)-10,11-dihydro-12-oxo-15-phytoenoic acid	LMFA02010006	Lipids and lipid-like molecules	Fatty Acyls	Octadecanoids			46.5	37.7	M-H	C18H30O3	0.62832	57367.6	60183.6	70281.9	57821.3	54193	55398.9	50586.8	37000.1	40802.8	91055.3	61890.7	70963.9	72326
8.42_209.1178m/z	209.118	8.41883	neg	Jasmonic acid	HMDB0032797	Lipids and lipid-like molecules	Fatty Acyls	Lineolic acids and derivatives	**	C08491	46.5	40.3	M-H	C12H18O3	-2.59995	7511.22	9331.2	8980.37	1534.6	1005.92	848.539	1618.36	9049.72	5125.78	15779.2	20222.9	7725.64	9315.84
9.34_301.2019m/z	301.202	9.34355	neg	Ipomeatetrahydrofuran	HMDB0040904	Lipids and lipid-like molecules	Prenol lipids	Sesquiterpenoids			46.5	48.9	M+FA-H	C15H28O3	-0.42342	2751.2	1876.96	3138.44	2005.83	2358.35	2052.14	2103.22	1054.51	3773.47	2441.8	3889.7	1435.18	2428.78
9.96_428.3131n	429.32	9.95513	pos	Glyceryl lactooleate	88342	Lipids and lipid-like molecules	Fatty Acyls	Fatty acid esters			46.5	42.4	M+H, M+Na	C24H44O6	-1.55383	29043.7	26643.4	30766	43393.5	43390	13530.9	56173.8	36606.2	39875.5	24548.8	17282.9	18003.2	24215.4
1.04_427.0289n	428.036	1.03782	pos	Adenosine 2',5'-bisphosphate	66062	Unclassified	Unclassified	Unclassified			46.4	39	M+H, M+Na	C10H15N5O10P2	-1.14117	1.07282e+06	1.1973e+06	1.16524e+06	1.29993e+06	1.44564e+06	972723	1.32808e+06	1.29795e+06	989518	1.41419e+06	1.25773e+06	1.13164e+06	1.12731e+06
1.64_237.0879m/z	237.088	1.6379	neg	Hydroxycotinine	HMDB0001390	Organoheterocyclic compounds	Pyridines and derivatives	Pyrrolidinylpyridines			46.4	37.7	M+FA-H	C10H12N2O2	-1.15068	17639.6	17160.9	13542.8	19705.5	17074.2	16231.5	21520.2	13299.4	18771.4	2367.18	12886.4	14320	13175.4
1.89_277.1393m/z	277.139	1.88682	pos	Fumarycarnitine	LMFA07070064	Lipids and lipid-like molecules	Fatty Acyls	Fatty acid esters			46.4	36.8	M+NH4	C11H17NO6	-0.412906	124356	122969	126419	128729	126952	88001	124522	172501	117472	124414	128635	134492	125643
11.04_170.1536m/z	170.154	11.0382	pos	(R)-Carvotanacetone	HMDB0034974	Lipids and lipid-like molecules	Prenol lipids	Monoterpenoids			46.4	38.2	M+NH4	C10H16O	-1.92036	66564.4	67363.1	65935.2	50665.5	57321.9	49433.8	42719.9	53042.5	59198.7	64556.8	45125.3	44357.8	44768.2
11.94_790.5580m/z	790.558	11.9396	pos	PS(18:1(9Z)/18:0)	LMGP03010034	Lipids and lipid-like molecules	Glycerophospholipids	Glycerophosphoserines			46.4	52.2	M+H	C42H80NO10P	-1.62272	72019.8	69094.6	55160.8	104914	111139	172310	91837.9	60124.7	123719	117331	137116	105849	104775
12.82_412.1885m/z	412.189	12.8241	pos	Tasosartan	HMDB0015439	Benzenoids	Benzene and substituted derivatives	Biphenyls and derivatives			46.4	43.3	M+H	C23H21N7O	1.15774	24957.6	21739.7	24525.2	13717.7	16868.5	0.00308835	8904.13	7563.1	10011.7	9521.12	11407.4	5584.03	82278.3
15.10_164.1432m/z	164.143	15.1015	pos	5-Ethyl-4-methyl-2-pentyloxazole	HMDB0037889	Organoheterocyclic compounds	Azoles	Oxazoles			46.4	35.7	M+H-H2O	C11H19NO	-1.11801	1.60389e+06	1.5663e+06	1.54603e+06	1.79293e+06	1.73695e+06	2.95294e+06	1.68584e+06	1.73484e+06	1.67152e+06	1.652e+06	1.62629e+06	1.74486e+06	1.78166e+06
2.51_650.3278m/z	650.328	2.51403	pos	PHODiA-PS	LMGP20040007	Lipids and lipid-like molecules	Glycerophospholipids	Oxidized glycerophospholipids			46.4	47.4	M+H-H2O	C30H54NO13P	-3.24845	19597.3	16079	16513.2	45310.2	19815.6	18130.5	23643.2	3214.33	7322.51	15295.6	11061.2	14245.6	7714.09
2.65_391.2181m/z	391.218	2.65355	pos	pre-putrebactin	LMFA08020201	Lipids and lipid-like molecules	Fatty Acyls	Fatty amides			46.4	41.7	M+H	C16H30N4O7	-1.69459	24213.8	26366.3	26094.3	3363.67	9972.65	9074.58	29766	174782	13833.7	3355.39	7210.93	12701.5	3233.09
2.82_291.0659m/z	291.066	2.82118	neg	Phenylpropiolic acid	HMDB0002359	Benzenoids	Benzene and substituted derivatives	Unclassified			46.4	36.9	2M-H	C9H6O2	-1.23955	7113.21	6030.55	8167.76	11258.7	4226.14	3478.18	10980.8	8422.93	6315.73	5255.3	5214.55	7552.55	5219.38
3.01_253.0828m/z	253.083	3.01385	neg	Formyl-5-hydroxykynurenamine	HMDB0012948	Organic oxygen compounds	Organooxygen compounds	Carbonyl compounds	**	C05647	46.4	35.5	M+FA-H	C10H12N2O3	-0.706269	55300	49950.4	50789.8	43908.8	44120	48130.3	45911.7	41535.9	54613.6	52845.9	57847.1	68707	63829.3
3.41_246.1699m/z	246.17	3.41087	pos	2-Methylbutyroylcarnitine	HMDB0000378	Lipids and lipid-like molecules	Fatty Acyls	Fatty acid esters	***		46.4	35.3	M+H	C12H23NO4	-0.546325	240131	250715	248958	190827	378017	169994	370068	243246	251166	180036	297590	209740	195800
4.27_186.1128m/z	186.113	4.27103	neg	KAPA	3322	Lipids and lipid-like molecules	Fatty Acyls	Fatty acids and conjugates	**	C01092	46.4	43.1	M-H	C9H17NO3	-4.29576	7275.11	8593.75	7181.36	6215.18	5746.13	4684.02	7607.86	4361.81	10421.5	10997.8	10083.4	10700.6	10131.8
4.93_330.2400n	353.229	4.93387	pos	9S,10S,11R-trihydroxy-12Z-octadecenoic acid	LMFA02000011	Lipids and lipid-like molecules	Fatty Acyls	Octadecanoids			46.4	39.6	M+H-H2O, M+Na	C18H34O5	-1.89396	115911	118306	122044	137248	175670	145746	154073	194315	45280.6	114892	58889	95550.6	87569.6
5.91_279.1237m/z	279.124	5.91448	neg	13-Hydroxyabscisic acid	HMDB0036095	Lipids and lipid-like molecules	Prenol lipids	Sesquiterpenoids			46.4	40.3	M-H	C15H20O5	-0.392306	4464.38	3815.03	3490.86	3015.59	5536.82	6019.51	4152.99	2919.53	815.828	1468.61	1841.94	279.433	567.586
5.94_257.1895m/z	257.19	5.9358	pos	3-Deoxyestradiol	69901	Unclassified	Unclassified	Unclassified			46.4	41.2	M+H	C18H24O	-1.7448	13116.9	13922.8	14051.6	15758.9	18651.5	19032.3	13040.1	27018.5	7665.06	18855.8	5740.55	8630.52	8201.22
6.23_481.2666m/z	481.267	6.23425	pos	3-O-(alpha-L-rhamnopyranosyl-(1-2)-alpha-L-rhamnopyranosyl)-3-hydroxydecanoic acid	98340	Lipids and lipid-like molecules	Fatty Acyls	Fatty acyl glycosides			46.4	46.2	M+H	C22H40O11	4.69136	5215.93	6587.25	5244.92	2310.33	8116.23	8270.65	4703.26	4059.76	9813.69	5719.32	9643.18	8047.03	1984.61
6.76_221.1532m/z	221.153	6.76037	pos	(Z)-6-Tetradecene-1,3-diyne-5,8-diol	93602	Lipids and lipid-like molecules	Fatty Acyls	Fatty alcohols			46.4	40.3	M+H	C14H20O2	-1.66256	36373.7	30628.7	29139.8	42108.8	43809.4	39256	31572.6	49854.6	19642.2	40019.1	21787.3	28022.7	24693
6.76_369.1562m/z	369.156	6.76037	pos	4-Hydroxy-3-prenylbenzoic acid glucoside	94435	Organic oxygen compounds	Organooxygen compounds	Carbohydrates and carbohydrate conjugates			46.4	48.1	M+H	C18H24O8	4.8656	28495.6	23428.8	26678.1	25988.8	25072	37885.4	23638.3	53093.9	17936.6	41198.9	26358.6	25461.9	20831.5
6.99_549.3066n	550.314	6.98705	pos	PS(20:2(11Z,14Z)/0:0)	LMGP03050021	Lipids and lipid-like molecules	Glycerophospholipids	Glycerophosphoserines			46.4	36.2	M+H, M+Na	C26H48NO9P	-0.131571	146424	141955	167449	41681.7	145912	53830.1	121698	275986	97670	261269	288717	571729	111243
7.05_285.2072m/z	285.207	7.05425	neg	10Z-pentadecenoic acid	LMFA01030259	Lipids and lipid-like molecules	Fatty Acyls	Fatty Acids and Conjugates			46.4	35.4	M+FA-H	C15H28O2	0.0842406	29781.8	31083.8	33505.6	54905.6	34114	46741.6	41910.6	92148.7	9663.91	34326.6	17212.1	48919.8	32262.8
7.29_135.0803m/z	135.08	7.28902	pos	2,4-Dimethylbenzaldehyde	88221	Benzenoids	Benzene and substituted derivatives	Benzoyl derivatives			46.4	39.1	M+H	C9H10O	-0.871323	18680.5	15573.1	16650.2	17579	17011.7	15013.4	16230.9	16140.9	16868.4	14735.3	13536	16558.2	17457.7
7.29_679.2431m/z	679.243	7.2911	neg	Pentacarboxylporphyrin I	HMDB0000789	Organoheterocyclic compounds	Tetrapyrroles and derivatives	Porphyrins			46.4	50.6	M-H2O-H	C37H38N4O10	3.03584	26226.3	29671.9	38114.6	39464.2	10548.7	2465.11	44268.3	76113.2	46172.1	31377.6	18295.6	630.858	4859.73
9.26_299.2820n	282.279	9.25538	pos	(8Z,d18:1) sphingosine	LMSP01080008	Lipids and lipid-like molecules	Sphingolipids	Sphingoid bases			46.4	39.1	M+H-H2O, M+Na	C18H37NO2	-1.40828	142302	153169	152319	146919	128247	143554	114634	124977	143112	136363	119011	117433	114520
10.00_524.3705m/z	524.371	9.99747	pos	PAF C-16	34488	Unclassified	Unclassified	Unclassified			46.3	36.2	M+H	C26H54NO7P	-1.00299	1282.38	1348.95	1396.63	1043.39	424.968	141982	77797.5	3279.43	551.086	803.78	1616.88	15597.7	652.706
11.04_166.1356n	184.169	11.0382	pos	Dihydrojasmone	HMDB0031565	Organic oxygen compounds	Organooxygen compounds	Carbonyl compounds			46.3	35.9	M+H-H2O, M+NH4	C11H18O	-1.19011	133734	137456	134429	105524	105776	99870.4	93094.4	106251	122023	125537	91877.9	90753.6	86558.8
12.23_459.2477m/z	459.248	12.2319	pos	PA(18:1(9Z)/0:0)	LMGP10050008	Lipids and lipid-like molecules	Glycerophospholipids	Glycerophosphates			46.3	39.7	M+Na	C21H41O7P	-1.28453	264285	273765	261873	342038	522096	132830	600218	495378	62165	106501	94008.4	130524	155123
12.79_605.3673m/z	605.367	12.7928	neg	Vitamin D3 glucosiduronate	LMST03020610	Lipids and lipid-like molecules	Sterol Lipids	Secosteroids			46.3	44.5	M+FA-H	C33H52O7	-3.96649	91894.1	86899.3	102459	33796.7	66062.7	46781.6	68279.1	208628	69188.6	162864	115498	38158.4	62533.7
15.02_629.4748m/z	629.475	15.0152	pos	Asiminenin A	HMDB0029959	Lipids and lipid-like molecules	Fatty Acyls	Fatty alcohols			46.3	38.5	M+Na	C37H66O6	-0.579028	290046	318892	278423	186062	151611	126299	318739	372558	489613	463732	533737	499746	354847
15.32_509.2885m/z	509.288	15.3242	neg	PG(18:1(9Z)/0:0)	LMGP04050006	Lipids and lipid-like molecules	Glycerophospholipids	Glycerophosphoglycerols			46.3	36.1	M-H	C24H47O9P	-0.0776885	142522	145387	167928	137553	155113	154720	226031	345197	82543.1	45781	145802	117586	94180.2
2.03_211.1075m/z	211.107	2.03243	pos	Hydroxyprolyl-Proline	HMDB0028871	Organic acids and derivatives	Carboxylic acids and derivatives	Amino acids, peptides, and analogues			46.3	36	M+H-H2O	C10H16N2O4	-1.00739	938178	935770	926237	1.1015e+06	844208	884225	862111	916455	951140	950975	1.04138e+06	960418	966582
2.37_245.1129m/z	245.113	2.37353	pos	Hydroxyprolyl-Hydroxyproline	HMDB0028864	Organic acids and derivatives	Carboxylic acids and derivatives	Amino acids, peptides, and analogues			46.3	38.6	M+H	C10H16N2O5	-1.08916	63487.1	67991.5	66477.3	67456.8	54225.4	79290.1	53726.4	64084.2	78552	62862.7	69926.7	67548.6	71062.9
2.79_255.1462m/z	255.146	2.78712	neg	Glutaminyllysine	HMDB0028802	Organic acids and derivatives	Carboxylic acids and derivatives	Amino acids, peptides, and analogues			46.3	39	M-H2O-H	C11H22N4O4	-0.274926	4472.69	3270.51	3752.74	4515.12	5285.44	2988.24	6632.68	5270.99	2799.6	3215.54	2972.54	4379.13	2507.55
2.82_231.1348m/z	231.135	2.82118	neg	Threoninyl-Leucine	HMDB0029065	Organic acids and derivatives	Carboxylic acids and derivatives	Amino acids, peptides, and analogues			46.3	36.7	M-H	C10H20N2O4	-1.1843	27628.8	24973.2	24952.4	30597.6	25396.9	24774.2	32124.1	30687.9	26699.4	8399.65	20875.4	30007	27605.8
3.24_244.1539m/z	244.154	3.24148	pos	hydroxyisovaleroyl carnitine	HMDB0062555	Lipids and lipid-like molecules	Fatty Acyls	Fatty acid esters			46.3	41.2	M+H-H2O	C12H23NO5	-1.49391	112502	106666	128746	120748	193334	96584.1	106995	157160	97661.9	160908	82958.8	102280	83715.7
3.31_180.1017m/z	180.102	3.31253	pos	beta-Dolabrin	LMPR0102110001	Lipids and lipid-like molecules	Prenol lipids	Isoprenoids			46.3	36	M+NH4	C10H10O2	-0.978057	64601.1	71647.2	49437.3	17256.7	41023.7	29271.2	70337.6	48439.4	53843.8	17780.4	73725.5	52317.6	75135
3.62_202.0862m/z	202.086	3.61653	pos	N-Deschlorobenzoyl indomethacin	HMDB0013988	Organoheterocyclic compounds	Indoles and derivatives	Indolyl carboxylic acids and derivatives			46.3	37	M+H-H2O	C12H13NO3	-0.450128	16783.6	18851.9	17951.3	8809.49	13507.7	12437.2	31414.7	13408.4	17561.8	6899.27	19313.5	17482.2	30516.6
3.72_392.1830m/z	392.183	3.72107	neg	PE(6:0/6:0)	LMGP02010104	Lipids and lipid-like molecules	Glycerophospholipids	Glycerophosphoethanolamines			46.3	44.6	M-H2O-H	C17H34NO8P	-3.23036	17724.4	16077.3	17409.3	25023.1	13128.2	19351.3	21476.9	19063.7	18856.8	9389.15	17132.4	32032.7	21043.4
3.78_285.1231m/z	285.123	3.78113	pos	Isoleucyl-Methionine	HMDB0028913	Organic acids and derivatives	Carboxylic acids and derivatives	Amino acids, peptides, and analogues			46.3	46	M+Na	C11H22N2O3S	-4.58992	35786.3	29435.5	32601.9	46671.7	31494.2	25639.8	30019.9	31477.6	33835.1	40137.1	34261.6	35213.6	38595.2
4.19_233.1280m/z	233.128	4.191	pos	Heptabarbital	HMDB0015443	Organoheterocyclic compounds	Diazines	Pyrimidines and pyrimidine derivatives		C17725	46.3	40.7	M+H-H2O	C13H18N2O3	-1.62924	27935	35619.4	30889.1	47689.1	23689	29736.1	26706.6	25046.5	40334.5	34024.9	20784.2	30974.1	31089.9
5.89_401.0877m/z	401.088	5.8922	neg	3,4,5-trihydroxy-6-{4-[(E)-2-(2,3,5-trihydroxyphenyl)ethenyl]phenoxy}oxane-2-carboxylic acid	HMDB0128514	Phenylpropanoids and polyketides	Stilbenes	Stilbene glycosides			46.3	38.7	M-H2O-H	C20H20O10	-0.315505	38118.2	37718.3	40369.4	45096.2	30402.5	48477.9	41700.3	36558.6	41607.4	36680.1	36327.4	88908.4	40234.3
5.91_357.2647m/z	357.265	5.91448	neg	18-oxo-nonadecanoic acid	LMFA01060129	Lipids and lipid-like molecules	Fatty Acyls	Fatty Acids and Conjugates			46.3	37.2	M+FA-H	C19H36O3	0.134181	28294.5	28228.7	26273.2	21598.6	15917.6	20445.9	21465.1	33079.6	15445.1	39143.9	34289.2	40152.1	57488.9
5.94_350.2063n	351.214	5.9358	pos	4,4-Difluoropregn-5-ene-3,20-dione	70642	Unclassified	Unclassified	Unclassified			46.3	39.3	M+H, M+K, M+Na	C21H28F2O2	1.69025	1.68266e+06	1.71858e+06	1.66655e+06	2.32982e+06	2.4782e+06	2.43427e+06	1.93233e+06	2.56387e+06	1.13793e+06	2.02294e+06	869156	1.15933e+06	1.1763e+06
6.74_212.1410n	195.138	6.73963	pos	12-hydroxy-3Z,6Z-dodecadienoic acid	LMFA01050171	Lipids and lipid-like molecules	Fatty Acyls	Fatty Acids and Conjugates			46.3	35.7	M+H-H2O, M+H	C12H20O3	-1.08461	94109.3	87549.3	93888.4	78368.4	93463.9	94586.6	86802.9	183157	51542.5	141005	71730.6	87160.4	62772.3
7.24_826.4850m/z	826.485	7.2354	neg	PS(18:4(6Z,9Z,12Z,15Z)/18:1(11Z))	HMDB0112491	Lipids and lipid-like molecules	Glycerophospholipids	Glycerophosphoserines			46.3	51.9	M+FA-H	C42H72NO10P	-3.28999	108641	150863	125109	283697	35747.2	7253.92	204995	167510	69714.7	113679	59658.4	44958.6	19807.3
8.28_367.2451m/z	367.245	8.2754	pos	DG(8:0/0:0/8:0)	HMDB0092900	Lipids and lipid-like molecules	Glycerolipids	Diradylglycerols			46.3	41.1	M+Na	C19H36O5	-1.19031	17988.1	19684.2	19129.3	12539.9	14477.5	3113.87	20780.1	9059.3	33981.1	15765.2	23998.1	26370.9	28497.9
8.36_208.1825n	191.179	8.35907	pos	5,8-tetradecadienal	LMFA06000082	Lipids and lipid-like molecules	Fatty Acyls	Fatty aldehydes			46.3	35.2	M+H-H2O, M+H	C14H24O	-1.00747	107238	104833	104654	117729	72558.1	31910.3	50137.3	339259	527960	61881.8	35248.6	64246.4	130055
8.40_241.1442m/z	241.144	8.3975	neg	Aleprylic acid	LMFA01030189	Lipids and lipid-like molecules	Fatty Acyls	Fatty Acids and Conjugates			46.3	39.2	M+FA-H	C12H20O2	-1.68678	5609.76	6124.08	6373.25	6466.71	6348.66	5848.18	6093.77	5121.03	7141.13	4618.96	6118.19	5315.31	6912.88
8.64_372.3465m/z	372.347	8.63548	pos	21-oxo-docosanoic acid	LMFA01060141	Lipids and lipid-like molecules	Fatty Acyls	Fatty Acids and Conjugates			46.3	42.3	M+NH4	C22H42O3	-1.99685	18348.9	18673.9	18298.7	2590.07	5358.2	0.00308835	0.00308835	0.00308835	13511.2	353.652	2620.37	856.289	6537.96
8.69_281.2121m/z	281.212	8.6881	neg	4E,6Z,10Z-Hexadecatrien-1-ol	LMFA05000201	Lipids and lipid-like molecules	Fatty Acyls	Fatty alcohols			46.3	38.5	M+FA-H	C16H28O	-0.419288	11865.5	10047.2	10208.5	2559.83	3890.43	1914.27	2579.36	3206.08	18802.6	18943.1	17902.3	13957.8	12622.3
9.03_584.3567m/z	584.357	9.03047	neg	PS(O-20:0/0:0)	LMGP03060001	Lipids and lipid-like molecules	Glycerophospholipids	Glycerophosphoserines			46.3	44.1	M+FA-H	C26H54NO8P	-0.426561	17397.7	21301	16305.7	24712.8	10952.6	13608.3	21532.8	43643.1	2233.91	16374.6	2721.84	1833.97	4645.12
0.70_162.1122m/z	162.112	0.6992	pos	Botryodiplodin	HMDB0036594	Organoheterocyclic compounds	Tetrahydrofurans	Unclassified			46.2	34.2	M+NH4	C7H12O3	-1.58407	976939	985783	1.22537e+06	1.50541e+06	1.25615e+06	2.08958e+06	1.13981e+06	1.1665e+06	879483	928076	756789	804989	750560
0.75_270.1556m/z	270.156	0.750283	pos	Arginyl-Hydroxyproline	HMDB0028710	Organic acids and derivatives	Carboxylic acids and derivatives	Amino acids, peptides, and analogues			46.2	46.9	M+H-H2O	C11H21N5O4	-1.48619	570467	566071	611183	515920	744835	525251	630194	740586	554095	655310	607375	742467	580128
1.23_219.1337m/z	219.134	1.22738	pos	Threoninyl-Valine	85967	Organic acids and derivatives	Carboxylic acids and derivatives	Amino acids, peptides, and analogues			46.2	38.6	M+H	C9H18N2O4	-1.12438	37543.8	37539.6	33357.7	38715.3	36128.9	37153.9	45677.2	44740.6	39314.7	23378.6	31156.3	31854.6	37755.3
1.66_202.0716m/z	202.072	1.65632	neg	N-Acetyl-b-D-galactosamine	HMDB0000853	Organic oxygen compounds	Organooxygen compounds	Carbohydrates and carbohydrate conjugates		C05021	46.2	36.6	M-H2O-H	C8H15NO6	-2.29004	58229.3	57232.1	45986.5	98570.2	108480	118207	98708.2	63626.7	10516.1	11637	11031.6	7762.71	10246.8
1.94_245.1141m/z	245.114	1.94208	neg	Valyl-Glutamate	HMDB0029126	Organic acids and derivatives	Carboxylic acids and derivatives	Amino acids, peptides, and analogues			46.2	35.8	M-H	C10H18N2O5	-0.618634	40470.1	41308.5	43893.6	33096.4	25353.7	27372.3	34368.3	19955.2	47063.8	53482.3	45807.3	34837.3	49280.5
1.98_244.1303m/z	244.13	1.97665	neg	Glutaminylvaline	HMDB0028810	Organic acids and derivatives	Carboxylic acids and derivatives	Amino acids, peptides, and analogues			46.2	39.8	M-H	C10H19N3O4	0.0907404	13808	14390.6	15193	12431.8	9133.01	11507.4	12737.7	12213.7	17748.5	16012.2	20737.2	13737.2	20050.4
11.86_427.3200m/z	427.32	11.86	pos	Stoloniferone P	LMST01031101	Lipids and lipid-like molecules	Sterol Lipids	Sterols			46.2	53.7	M+H	C28H42O3	-1.64509	107333	110673	113452	95219.9	83985.9	95760.2	88555	109528	123526	164958	142584	168892	118002
2.31_224.0915m/z	224.092	2.30943	pos	Acetyl-L-tyrosine	5827	Organic acids and derivatives	Carboxylic acids and derivatives	Amino acids, peptides, and analogues		C01657	46.2	41.5	M+H	C11H13NO4	-0.877186	11563.3	12887.1	14501.6	11883.5	9613.27	12348.6	10338.6	9511.55	10234.7	12942.6	15823.7	14347.3	13251.7
2.43_623.2776m/z	623.278	2.43357	pos	Allosamidine	66309	Unclassified	Unclassified	Unclassified			46.2	45.8	M+H	C25H42N4O14	0.93439	59875.2	57346.8	55885.1	1656.28	14188.4	42822.8	84217.9	35272.5	107292	0.00308835	82200	56061	40893.6
4.73_347.2437m/z	347.244	4.73073	neg	MG(14:0/0:0/0:0)	HMDB0011561	Lipids and lipid-like molecules	Glycerolipids	Monoradylglycerols			46.2	34.4	M+FA-H	C17H34O4	-0.644507	152430	98376.2	112832	134116	119631	177656	127038	88106.3	51639.4	115104	46046.1	80360.9	71997.2
5.17_392.2193n	415.209	5.16712	pos	(Z)-7-(5-((1E,3E,6Z,9Z)-dodeca-1,3,6,9-tetraen-1-yl)-1,2-dioxolan-3-yl)-7-hydroperoxyhept-4-enoic acid	LMFA04060001	Lipids and lipid-like molecules	Fatty Acyls	Docosanoids			46.2	39.9	M+H-H2O, M+K, M+Na	C22H32O6	-1.51866	146356	153627	153246	43480.9	267035	110503	96350	49339.6	233214	192173	259060	210248	110948
5.31_203.0700m/z	203.07	5.31463	pos	2-Naphthaleneacetic acid, 6-hydroxy-	1372	Unclassified	Unclassified	Unclassified			46.2	35.6	M+H	C12H10O3	-1.1712	15884.6	17798.8	17577.1	16362.4	17028.8	17071.9	16398.5	14751.7	14506.7	15491.7	15008.4	16220.3	14818.4
5.70_281.1759m/z	281.176	5.6964	neg	Acorusnol	HMDB0030920	Lipids and lipid-like molecules	Prenol lipids	Sesquiterpenoids			46.2	36.9	M+FA-H	C15H24O2	0.164203	2528.62	3012.09	2343.95	1529.94	5033.4	6586.6	1403.54	1835.04	4291.94	758.518	2922.34	0.00308835	397.859
5.85_330.2400n	313.237	5.85063	pos	12,13,15-trihydroxy-9E-octadecenoic acid	LMFA01050555	Lipids and lipid-like molecules	Fatty Acyls	Fatty Acids and Conjugates			46.2	38.1	M+H-H2O, M+K, M+NH4	C18H34O5	-1.77931	68726.6	50164.5	55244.5	65203.1	85607.1	76920	75812.4	62774.2	20180	66598.8	27495.8	40424.6	36658.2
7.92_285.2072m/z	285.207	7.92345	neg	14-pentadecenoic acid	LMFA01030053	Lipids and lipid-like molecules	Fatty Acyls	Fatty Acids and Conjugates			46.2	33.7	M+FA-H	C15H28O2	0.344826	56399.2	59659.6	68551.7	54403.3	93400.3	117228	55875.1	31908.9	7539.95	115867	20487	70507.8	66564.6
8.68_548.3451m/z	548.345	8.67713	pos	L-Oleandrosyl-oleandolide	LMPK04000033	Lipids and lipid-like molecules	Polyketides	Macrolides and lactone polyketides	**	C11992	46.2	45.4	M+NH4	C27H46O10	4.01149	20717.7	24652.8	22694.9	12803.2	30198.5	0.00308835	0.00308835	62539.9	24836.5	7635.75	24938.9	3970.99	13510.1
8.79_568.3238n	569.331	8.7906	pos	Deoxycholic acid 3-glucuronide	LMST05010046	Lipids and lipid-like molecules	Steroids and steroid derivatives	Steroidal glycosides	**	C03033	46.2	42.5	M+H-H2O, M+H	C30H48O10	-1.63183	37744.9	34596.5	40066.3	61211.2	71096.4	32504.9	67712	54435.5	26797.2	42867.1	23465.5	23956.7	38829.6
9.08_642.1753m/z	642.175	9.08107	neg	2-amino-4-({1-[(carboxymethyl)-C-hydroxycarbonimidoyl]-2-({5,9-dihydroxy-8,8-dimethyl-2-oxo-4-phenyl-2H,8H,9H,10H-pyrano[2,3-h]chromen-10-yl}sulfanyl)ethyl}-C-hydroxycarbonimidoyl)butanoic acid	HMDB0126127	Organic acids and derivatives	Carboxylic acids and derivatives	Amino acids, peptides, and analogues			46.2	50.8	M-H	C30H33N3O11S	-1.48382	11672.1	9954.98	7466.61	2316.4	8903.08	5160.22	5046.62	38527.2	20461.2	2747.59	5630.23	3529.76	3753.36
0.73_664.1152m/z	664.115	0.73325	pos	NAD	HMDB0000902	Nucleosides, nucleotides, and analogues	(5'->5')-dinucleotides	Unclassified	***	C00003	46.1	43.1	M+H	C21H27N7O14P2	-1.74237	786324	636907	832902	788737	1.44913e+06	810729	1.59648e+06	819383	613319	744088	637188	768335	576613
1.09_169.0738n	187.108	1.09433	pos	6-Acetyl-2,3-dihydro-2-(hydroxymethyl)-4(1H)-pyridinone	HMDB0035178	Organoheterocyclic compounds	Pyridines and derivatives	Hydropyridines			46.1	34.2	M+H-H2O, M+NH4, M+H	C8H11NO3	-0.797119	220998	240306	233447	213829	290527	236581	270073	317215	258557	162108	193272	248734	188899
1.10_258.1095m/z	258.109	1.10118	neg	Hydroxyprolyl-Gamma-glutamate	HMDB0028877	Organic acids and derivatives	Carboxylic acids and derivatives	Amino acids, peptides, and analogues			46.1	36.8	M-H	C10H17N3O5	-0.236791	67072.9	57843.6	65155.6	61558	55070	55969.9	48230.7	59921.9	73191.8	67309.4	63768.1	61147.2	52666.2
1.15_174.1235m/z	174.124	1.14707	pos	L-NIO	62971	Unclassified	Unclassified	Unclassified			46.1	35	M+H	C7H15N3O2	-0.942987	111649	138910	121854	68852.3	111078	134249	133845	53350.9	128394	148504	166251	117182	157449
1.15_218.1133m/z	218.113	1.14707	pos	Alanyl-Gamma-glutamate	85616	Organic acids and derivatives	Carboxylic acids and derivatives	Amino acids, peptides, and analogues			46.1	38.7	M+H	C8H15N3O4	-1.08521	32730.2	39906.9	36733.6	60623.9	25001.3	51799.6	43777.1	23692.4	39700.7	33957.8	36413.6	27709.2	28528.1
1.39_232.1055n	231.098	1.38728	neg	Threoninyl-Hydroxyproline	HMDB0029062	Organic acids and derivatives	Carboxylic acids and derivatives	Amino acids, peptides, and analogues			46.1	35.9	M-H2O-H, M-H	C9H16N2O5	-1.79558	170803	159379	152180	144235	117452	125414	153937	175507	176422	175701	167098	206716	182605
1.70_287.0887m/z	287.089	1.69958	neg	Thymidine	HMDB0000273	Nucleosides, nucleotides, and analogues	Pyrimidine nucleosides	Pyrimidine 2'-deoxyribonucleosides	**	C00214	46.1	36.7	M+FA-H	C10H14N2O5	0.736089	14604.5	14042.5	11888.7	7830	13862.7	16207.8	8555.9	7034.17	18812.7	15155.5	17971.8	18143.2	18710.1
10.55_425.3043m/z	425.304	10.5507	pos	2α-Fluoro-19-nor-22-oxa-1α,25-dihydroxyvitamin D3	42542	Unclassified	Unclassified	Unclassified			46.1	43	M+H	C25H41FO4	-4.43293	10820.3	11258	10151.2	3602.43	4444.75	4383.23	4853.15	6428.33	10989.1	21949.6	15907.2	16302.1	12849.5
10.85_790.5578m/z	790.558	10.8484	pos	PS(14:1(9Z)/22:0)	HMDB0112279	Lipids and lipid-like molecules	Glycerophospholipids	Glycerophosphoserines			46.1	48.4	M+H	C42H80NO10P	-1.79397	424912	322737	310390	429025	379195	696409	364534	376937	593512	598724	614656	567991	640440
11.24_238.2161m/z	238.216	11.2418	pos	Humulenol II	HMDB0038212	Lipids and lipid-like molecules	Prenol lipids	Sesquiterpenoids			46.1	37.6	M+NH4	C15H24O	-2.01549	4092.37	4128.65	4400.29	4366.09	4591.14	3844.34	3388.24	3811.49	3815.67	5119.91	3438.44	2973.13	2849.65
11.88_401.4095m/z	401.41	11.8809	pos	Behenoyl-EA	LMFA08040052	Lipids and lipid-like molecules	Fatty Acyls	Fatty amides			46.1	38.1	M+NH4	C24H49NO2	-1.65152	165369	156844	173430	199363	189697	216572	181340	188798	164427	165784	167558	168778	174615
12.23_696.4723n	719.462	12.2319	pos	PA(18:1(11Z)/18:3(6Z,9Z,12Z))	HMDB0114903	Lipids and lipid-like molecules	Glycerophospholipids	Glycerophosphates			46.1	38.6	M+Na, M+K	C39H69O8P	-0.94372	1.74004e+06	1.39481e+06	1.7712e+06	1.1915e+06	1.19188e+06	1.7308e+06	1.73614e+06	1.30406e+06	1.234e+06	1.39378e+06	1.48082e+06	1.9788e+06	1.97504e+06
2.56_145.1102n	168.099	2.55647	pos	Acetylcholine	57	Organic nitrogen compounds	Organonitrogen compounds	Quaternary ammonium salts	**	C01996	46.1	33.5	M+H, M+Na, M+H-H2O	C7H15NO2	-0.672924	95132.4	89776.4	91985.2	93022.7	106823	102999	160009	116667	78629.2	81473.1	64647.7	108164	66630.7
3.05_136.0616m/z	136.062	3.0461	pos	Adenine	HMDB0000034	Organoheterocyclic compounds	Imidazopyrimidines	Purines and purine derivatives	***	C00147	46.1	35.8	M+H	C5H5N5	-1.0482	106484	108800	111878	76557.7	177251	159665	200634	152267	73090.2	63910.5	70717.1	78864.3	67350.5
3.43_294.1446m/z	294.145	3.42987	pos	Phenylalanyl-Glutamine	HMDB0028993	Organic acids and derivatives	Carboxylic acids and derivatives	Amino acids, peptides, and analogues			46.1	34.9	M+H	C14H19N3O4	-0.656235	137654	151241	146825	114264	134892	88806.9	141544	148661	190104	132805	181892	159903	159412
3.53_247.1053n	246.098	3.52852	neg	Linamarin	HMDB0033699	Organic oxygen compounds	Organooxygen compounds	Carbohydrates and carbohydrate conjugates	**	C01594	46.1	38.3	M-H2O-H, M-H	C10H17NO6	-1.11663	22876.5	20983.6	18799.6	17089.6	12978.6	12931.1	15155.3	17490.8	24759.8	20881.5	23106.9	29740.9	33259.8
3.64_261.1212n	521.237	3.6357	neg	Lotaustralin	HMDB0033865	Organic oxygen compounds	Organooxygen compounds	Carbohydrates and carbohydrate conjugates	**	C08334	46.1	36.8	M-H, 2M-H	C11H19NO6	-0.1442	32138	35803	29032.8	49443.7	27609.5	34123.8	40190.6	43681.1	35053.4	22775.8	34069.6	59590.3	46855.9
4.40_432.2371n	477.236	4.40217	neg	Glucosyl (2E,6E,10x)-10,11-dihydroxy-2,6-farnesadienoate	HMDB0037823	Lipids and lipid-like molecules	Prenol lipids	Terpene glycosides			46.1	40.1	M-H, M+FA-H	C21H36O9	2.62452	29897	36369.1	25740.3	15168	9114.85	14331.2	16728.2	16134.3	39759.6	1597.57	39144.4	51416.7	42222.4
4.47_273.1708m/z	273.171	4.46523	neg	11-Hydroxy-9-tridecenoic acid	HMDB0035881	Lipids and lipid-like molecules	Fatty Acyls	Fatty acids and conjugates			46.1	35	M+FA-H	C13H24O3	0.111506	29160.7	29802.3	37366.9	14122.1	44284.6	41436.4	16309.6	14401.3	74236.4	25455.2	52976.5	13665.9	13411.1
5.45_245.1533m/z	245.153	5.44595	pos	6E,8E,12E,14E-Hexadecatetraen-10-ynoic acid	35301	Lipids and lipid-like molecules	Fatty Acyls	Fatty Acids and Conjugates			46.1	38.7	M+H	C16H20O2	-1.10187	1848.38	2665.83	2063.94	5018.36	2385.2	7306.27	1029.44	1586.09	3189.03	1392.01	1680.55	597.003	339.308
5.98_163.0388m/z	163.039	5.97838	pos	UMBELLIFERONE	44642	Phenylpropanoids and polyketides	Coumarins and derivatives	Hydroxycoumarins	**	C09315	46.1	34.6	M+H	C9H6O3	-1.35626	30720	29507.3	29860.3	30435.6	28049.9	37927.2	25288.5	30814.6	29910.9	24717.7	31659.9	24218.1	24617.1
6.10_297.2071m/z	297.207	6.10018	neg	9,12-hexadecadienoic acid	LMFA01030109	Lipids and lipid-like molecules	Fatty Acyls	Fatty Acids and Conjugates			46.1	32.6	M+FA-H	C16H28O2	-0.173044	93213.5	89935	77846.3	79174	83515.7	96144.5	68755	73075.4	42628.2	165361	49581.4	113308	110160
7.06_220.1825n	221.19	7.05807	pos	Longifolenaldehyde	265087	Unclassified	Unclassified	Unclassified			46.1	38.7	M+H-H2O, M+H	C15H24O	-1.05454	25139.1	29784.6	26151.3	23972.2	29785.7	26289.1	23458.1	58418.2	16002.6	37207.5	20936.3	27185.2	16218
8.09_323.1864m/z	323.186	8.08872	neg	8-Acetoxy-4-acoren-3-one	HMDB0030974	Organic oxygen compounds	Organooxygen compounds	Carbonyl compounds			46.1	48.2	M+FA-H	C17H26O3	0.122591	2433.47	2614.4	1664.93	726.666	2485.02	2238.81	1991.33	519.593	912.256	1569.14	1273.12	2222.62	3769
8.47_372.3103m/z	372.31	8.46573	pos	Ceriporic acid B	LMFA01170125	Lipids and lipid-like molecules	Fatty Acyls	Fatty Acids and Conjugates			46.1	37.8	M+NH4	C21H38O4	-1.4582	70261.4	58391.1	58055.1	75712.9	73774.9	110437	61607.7	62746	64003.3	82438.1	68790.6	75065.1	72917.4
0.75_173.0687n	174.076	0.750283	pos	N-Acetyl-L-glutamate 5-semialdehyde	3298	Organic acids and derivatives	Carboxylic acids and derivatives	Amino acids, peptides, and analogues	**	C01250	46	33.1	M+H, M+Na	C7H11NO4	-0.845578	799701	792230	807967	569952	1.18754e+06	469505	1.52274e+06	1.52896e+06	636783	516083	636309	1.07819e+06	506150
0.76_244.0693n	243.062	0.761333	neg	Pseudouridine	HMDB0000767	Nucleosides, nucleotides, and analogues	Nucleoside and nucleotide analogues	Unclassified	**	C02067	46	36.2	M-H, M+FA-H	C9H12N2O6	-1.05189	343829	349123	308544	475980	300293	338520	413459	439155	279451	294194	328134	293720	430017
1.09_124.0393m/z	124.039	1.09433	pos	Isonicotinic acid	849	Organoheterocyclic compounds	Pyridines and derivatives	Pyridinecarboxylic acids and derivatives		C07446	46	32.4	M+H	C6H5NO2	0.294194	1.01175e+06	1.03605e+06	1.01313e+06	1.29291e+06	1.01094e+06	1.5522e+06	842314	1.00238e+06	1.0021e+06	905802	884727	809671	966858
1.31_211.0954n	234.085	1.30955	pos	Zalcitabine	3061	Nucleosides, nucleotides, and analogues	Pyrimidine nucleosides	Pyrimidine 2',3'-dideoxyribonucleosides		C07207	46	34.6	M+Na, M+K, M+H	C9H13N3O3	-1.41894	289645	303422	303295	350076	282164	392832	295718	278047	311123	347024	302514	324682	297430
10.02_411.3100m/z	411.31	10.0184	pos	15(S)-15-methyl PGF2α isopropyl ester	64688	Unclassified	Unclassified	Unclassified			46	38.8	M+H	C24H42O5	-1.26947	39089.5	40044.8	41077.7	61730.3	60195	24639.9	66173.8	43968.8	43403.4	36040.2	25068.9	25212.5	31342.5
11.68_409.2360m/z	409.236	11.6776	neg	PA(0:0/16:0)	LMGP10050042	Lipids and lipid-like molecules	Glycerophospholipids	Glycerophosphates	**	C00416	46	33.5	M-H	C19H39O7P	-0.104502	1.80874e+07	1.86655e+07	1.86029e+07	1.44686e+07	2.76473e+07	1.44567e+07	3.01792e+07	1.88516e+07	1.0337e+07	1.71897e+07	1.2918e+07	7.54534e+06	1.54172e+07
2.56_309.1093m/z	309.109	2.5648	neg	Phenylacetylglutamine	HMDB0006344	Organic acids and derivatives	Carboxylic acids and derivatives	Amino acids, peptides, and analogues	**	C04148	46	35.5	M+FA-H	C13H16N2O4	0.313401	71311.3	70861.7	64835.2	54854.8	28151.4	30962.4	60451.8	25375.9	93472.4	79049.2	57339.9	63187.8	54344.4
3.68_285.1094m/z	285.109	3.67823	neg	6-Oxopiperidine-2-carboxylic acid	HMDB0061705	Organic acids and derivatives	Carboxylic acids and derivatives	Amino acids, peptides, and analogues			46	33.7	2M-H	C6H9NO3	0.607715	8887.13	9155.17	8574.55	8490.37	4476.93	6388.19	9166.53	4685.88	10578.5	10999.6	10199.8	14382.6	12019.8
3.93_739.4976m/z	739.498	3.93388	neg	3-Oxochola-1,4-dien-24-oic Acid	LMST04010234	Unclassified	Unclassified	Unclassified			46	41.9	2M-H	C24H34O3	4.48166	14574	10731.2	10408	10528.7	6127.98	4816.09	10664.2	7620.4	10001.5	10778.6	4870.63	23932.1	4356.2
4.34_471.1860m/z	471.186	4.33568	neg	11,13-Dihydrotaraxinic acid glucosyl ester	HMDB0035867	Lipids and lipid-like molecules	Saccharolipids	Unclassified			46	39.7	M+FA-H	C21H30O9	-2.84371	23242.3	26366.4	32033.2	23105.8	13585.2	12575	22064.8	13356.9	39297.6	36792.2	44582.6	55241.1	41949.5
4.52_343.2126m/z	343.213	4.52285	neg	delta10-13-PhytoF	LMFA02040001	Lipids and lipid-like molecules	Fatty Acyls	Octadecanoids			46	35.3	M-H	C18H32O6	-0.0473445	57128.4	52748.2	61785.4	43832.3	58679.7	71602.5	52556.2	119528	51590	61026.2	37067.7	24806.6	24857.7
4.54_306.2633m/z	306.263	4.54213	pos	Ustilic acid A	LMFA01050084	Lipids and lipid-like molecules	Fatty Acyls	Fatty Acids and Conjugates			46	37.6	M+NH4	C16H32O4	-2.05932	15763.4	13535.3	14192.8	14816.3	26212.2	41140.9	11015.2	13317.5	13923.6	13708.5	11336.6	46200.4	27901.3
4.77_299.0225m/z	299.023	4.77412	neg	{[3-(6,7-dimethoxy-2H-1,3-benzodioxol-5-yl)prop-2-en-1-yl]oxy}sulfonic acid	HMDB0128688	Organoheterocyclic compounds	Benzodioxoles	Unclassified			46	36.1	M-H2O-H	C12H14O8S	-1.85125	251436	196880	250292	114036	124946	147216	183177	225698	199721	355048	215478	102669	270885
5.71_119.0856m/z	119.086	5.70857	pos	Indane	HMDB0059837	Benzenoids	Indanes	Unclassified			46	35.6	M+H	C9H10	0.742185	38323.1	42098.7	40045.5	43452	41405	62045.7	41806.4	45859.4	35746.5	39728.5	36175.7	40010	38786.9
5.82_309.2072m/z	309.207	5.82365	neg	9(S)-HpOTrE	36025	Unclassified	Unclassified	Unclassified			46	48.7	M-H	C18H30O4	0.187766	14484	15410.6	18170.4	22013.5	13563.1	19406.3	13668.6	14746.9	8164.75	27373.4	10880	25379.8	18086.3
6.00_259.2053m/z	259.205	5.99978	pos	11E,17-Octadecadien-9-ynoic acid	LMFA01031088	Lipids and lipid-like molecules	Fatty Acyls	Fatty Acids and Conjugates			46	38.1	M+H-H2O	C18H28O2	-1.36096	14682.6	15593.9	16612.3	18161.4	23314.6	25561.5	19765.9	19828.6	6065.39	17572.1	7935.5	10867.9	12255.3
6.36_299.2228m/z	299.223	6.36208	neg	trans-9-palmitoleic acid	LMFA01030057	Lipids and lipid-like molecules	Fatty Acyls	Fatty Acids and Conjugates	**	C08362	46	33.1	M+FA-H	C16H30O2	0.136382	30574	34353.8	29683.3	24768.9	26370.1	36238.3	23044.6	20174.1	14002.6	56972.7	16219.4	35875.8	47771.8
6.76_218.1668n	201.163	6.76037	pos	Isohumbertiol	95161	Lipids and lipid-like molecules	Prenol lipids	Sesquiterpenoids			46	36.7	M+H-H2O, M+H	C15H22O	-1.30245	34386.9	31283.9	33541.9	31343.9	33157.2	38544	29612.4	60843.8	19756.5	45208.8	29841.6	33347.9	24185.6
9.43_221.1533m/z	221.153	9.42532	pos	7-oxo-11E,13-Tetradecadienoic acid	LMFA01060185	Lipids and lipid-like molecules	Fatty Acyls	Fatty Acids and Conjugates			46	37.9	M+H-H2O	C14H22O3	-1.12362	3597.17	3637.79	4292.6	2985.72	2019.11	1930.62	3847.36	2037.58	5626.26	5155.49	4495.81	5197.3	5104.35
9.71_725.2460m/z	725.246	9.7093	neg	6-{2-[3-(3,7-dimethylocta-2,6-dien-1-yl)-5-hydroxy-8-(hydroxymethyl)-8-methyl-4-oxo-4H,8H-pyrano[3,2-g]chromen-2-yl]-5-hydroxyphenoxy}-3,4,5-trihydroxyoxane-2-carboxylic acid	HMDB0129846	Phenylpropanoids and polyketides	Flavonoids	Flavones			46	52.3	M+FA-H	C36H40O13	1.33542	19730	25891	24933	21243.5	61071.3	28316.3	38819.5	75490	12613.1	1404.98	12126.3	0.00308835	2738.08
9.79_677.3758m/z	677.376	9.79078	neg	Gingerglycolipid B	HMDB0041094	Lipids and lipid-like molecules	Glycerolipids	Glycosylglycerols			46	43.8	M-H	C33H58O14	0.580047	25149.8	24569.8	20019.1	27459.5	35879.2	36696.3	35394.2	19490.7	22697.5	21995	8963.35	20701.5	21020.2
9.96_872.5319m/z	872.532	9.95855	neg	PEIPC	LMGP20010047	Lipids and lipid-like molecules	Glycerophospholipids	Oxidized glycerophospholipids			46	62.6	M+FA-H	C44H78NO11P	2.94839	16641.6	13316.8	15451.1	6051.26	6028.35	52381.2	17129	2742.04	51516.9	45465.3	23430.5	35881.8	20712.8
10.30_233.2260m/z	233.226	10.2956	pos	9S,10R-Epoxy-3Z,6Z-octadecadiene	LMFA12000286	Lipids and lipid-like molecules	Fatty Acyls	Oxygenated hydrocarbons			45.9	36.3	M+H-H2O	C17H30O	-1.32992	4474.12	5247.91	4264.15	7509.01	10194.1	9073.04	2950.72	2373.05	577.009	4833.57	1482.45	3449.81	4852.66
12.07_152.1199n	170.154	12.0706	pos	Carvotanacetone	HMDB0059875	Lipids and lipid-like molecules	Prenol lipids	Monoterpenoids			45.9	41.7	M+H-H2O, M+NH4	C10H16O	-1.2997	206288	198827	170167	178010	173387	173463	154033	145545	178077	187830	125463	132794	134772
12.68_687.4795m/z	687.48	12.6759	pos	1-(O-alpha-D-galactopyranosyl)-(1,3R,27S,29R)-triacontanetetrol	LMFA13010015	Lipids and lipid-like molecules	Fatty Acyls	Fatty acyl glycosides			45.9	35.5	M+K	C36H72O9	-1.91522	9.23281e+06	9.95669e+06	9.79019e+06	7.75596e+06	5.03726e+06	1.36658e+06	9.29827e+06	1.31048e+07	1.71338e+07	8.55235e+06	1.40725e+07	1.53927e+07	7.72865e+06
2.51_154.1357n	137.132	2.51403	pos	Geraniol	41060	Lipids and lipid-like molecules	Prenol lipids	Monoterpenoids		C09871	45.9	35	M+H-H2O, M+H	C10H18O	-0.454413	75315.6	80643.2	85114.4	81335.9	85226.9	151508	82938.6	80044.3	74045	77557.4	75066.3	78641.4	72845.5
3.33_316.1500m/z	316.15	3.3324	pos	Clavamycin D	71638	Unclassified	Unclassified	Unclassified			45.9	37.7	M+H	C13H21N3O6	-0.998818	146634	166483	133209	115637	95089.8	113544	161061	143306	147707	161966	157199	148265	173874
3.35_455.0976m/z	455.098	3.34607	neg	Flavine mononucleotide (FMN)	2301	Unclassified	Unclassified	Unclassified			45.9	33.9	M-H	C17H21N4O9P	0.531498	176154	151548	180703	188684	109254	121192	155650	135061	110818	108915	225217	199790	200903
3.58_137.0476n	138.055	3.57543	pos	3-Pyridylacetic acid	HMDB0001538	Organoheterocyclic compounds	Pyridines and derivatives	Unclassified			45.9	33.2	M+H, M+Na	C7H7NO2	-0.37981	60791.4	57023	60225.9	49396.6	60419.3	38453.1	49113.8	36887.3	81644.7	76536	75971.4	84993.4	75829.3
4.65_205.0969m/z	205.097	4.64753	pos	DL-Tryptophan	65534	Organoheterocyclic compounds	Indoles and derivatives	Indolyl carboxylic acids and derivatives		C00525	45.9	37.7	M+H	C11H12N2O2	-1.1065	14602.7	14024.9	14496.3	13476.7	13119.2	12580.7	12410.1	14105.7	10801.6	12551.1	12426.8	11728.9	12734
5.67_537.3770n	538.384	5.66608	pos	PC(19:0/0:0)[U]	40308	Unclassified	Unclassified	Unclassified			45.9	40.6	M+H, M+Na	C27H56NO7P	-4.50746	35160.7	33781.5	32329	28653.4	30817.3	27787.2	29446	29519.3	40040.7	31240.8	35573.3	35759.8	25416.6
5.79_334.2947m/z	334.295	5.79022	pos	1-O-(2R-methoxy-4Z-tetradecenyl)-sn-glycerol	LMGL01020046	Lipids and lipid-like molecules	Glycerolipids	Monoradylglycerols			45.9	35.4	M+NH4	C18H36O4	-1.65598	18031	16679.9	16956.1	19201.7	24403.5	32440.6	18881.3	16942.1	18666.6	17618.8	20240.9	46352.3	26289.9
6.59_386.2663n	409.255	6.59092	pos	Cryptomeridiol 11-rhamnoside	HMDB0038018	Lipids and lipid-like molecules	Prenol lipids	Sesquiterpenoids			45.9	37.5	M+H-H2O, M+Na, M+K	C21H38O6	-1.37308	42997.7	48892.5	50240.4	68761.6	67144.9	34368.8	59520	24153	7014.58	99978.7	23269.3	68064.7	76740.3
6.74_250.1929n	251.2	6.73963	pos	7,10,13-hexadecatrienoic acid	34940	Lipids and lipid-like molecules	Fatty Acyls	Fatty Acids and Conjugates			45.9	35	M+H-H2O, M+H	C16H26O2	-1.50943	48792.9	46835.5	44055.9	30272.3	53045.8	28820.9	51497.6	119118	14987.8	63696.1	29226.3	44801.9	47073.5
7.38_221.1534m/z	221.153	7.3792	pos	13-Tetradecene-1,3-diyne-6,7-diol	94100	Lipids and lipid-like molecules	Fatty Acyls	Fatty alcohols			45.9	35.9	M+H	C14H20O2	-1.05488	19724.9	14783.6	17409.3	16198.7	16306.6	16151.4	13721.2	39135.4	11517.1	21007	13516.4	13983	9150.25
7.63_371.0773m/z	371.077	7.62615	neg	Demethoxykanugin	HMDB0037570	Phenylpropanoids and polyketides	Flavonoids	O-methylated flavonoids			45.9	33.1	M+FA-H	C18H14O6	0.11918	158928	150619	162784	228507	123877	157739	148497	109718	170214	129888	141669	197441	141408
7.69_323.2001m/z	323.2	7.68957	pos	Piperochromenoic acid	HMDB0040635	Lipids and lipid-like molecules	Prenol lipids	Monoterpenoids			45.9	37.1	M+H-H2O	C22H28O3	-1.38926	19908.8	19610.1	19922.1	20156.9	40585.5	17475.3	34407.7	44596.9	8429.7	10364	11490.2	18074.9	4239.59
8.04_412.9665m/z	412.967	8.04008	neg	Perfluorooctanoic acid	HMDB0059587	Organohalogen compounds	Alkyl halides	Alkyl fluorides			45.9	32.3	M-H	C8HF15O2	0.278005	17606.9	20964.4	21676.7	23092.8	21126.7	23125.1	23037.6	22635.6	21611.9	20512.1	20459.8	415763	18132.4
8.94_653.3909m/z	653.391	8.935	neg	3-O-(Galb)-(25R)-12-oxo-5alpha-spirostan-3beta-ol	LMST01080077	Unclassified	Unclassified	Unclassified			45.9	40.4	M+FA-H	C34H56O9	0.480023	8319.97	10357.6	7249.94	985.774	4759.14	2110.12	2774.17	3660.47	16518.9	17796.3	26395	8356.94	17415.5
1.09_217.1181m/z	217.118	1.09433	pos	γ-Glutamyl-γ-aminobutyraldehyde	63481	Unclassified	Unclassified	Unclassified			45.8	36	M+H	C9H16N2O4	-0.974826	108751	117860	100989	95033.3	129790	102648	139378	155874	131158	77793.8	104156	125416	105781
11.18_598.3108n	581.308	11.1774	pos	PG-PG	LMGP20060016	Lipids and lipid-like molecules	Glycerophospholipids	Oxidized glycerophospholipids			45.8	37	M+H-H2O, M+H, M+Na	C27H51O12P	-1.65846	784824	820656	846053	1.3745e+06	2.46739e+06	324411	2.07623e+06	2.1084e+06	103603	73858.8	126329	123024	73252.6
11.67_477.1957m/z	477.196	11.6683	pos	Butyl (S)-3-hydroxybutyrate [arabinosyl-(1->6)-glucoside]	HMDB0039214	Lipids and lipid-like molecules	Fatty Acyls	Fatty acyl glycosides			45.8	42.7	M+Na	C19H34O12	3.2375	44977.9	54956.5	44681.5	76644.4	83606.7	16745.6	65583.4	59837.3	19965.5	36052.2	29008.1	26305	35344.2
12.21_530.2667n	553.255	12.2104	pos	PG(20:5(5Z,8Z,11Z,14Z,17Z)/0:0)	LMGP04050030	Lipids and lipid-like molecules	Glycerophospholipids	Glycerophosphoglycerols			45.8	37.4	M+H, M+Na, M+NH4	C26H43O9P	4.2105	386361	389983	447262	319193	292507	180070	206739	195716	402910	220958	176159	212540	179361
12.22_470.1604m/z	470.16	12.2234	neg	2-amino-4-({1-[(carboxymethyl)-C-hydroxycarbonimidoyl]-2-[(2,3-dihydroxy-2-methyl-1-phenylpropyl)sulfanyl]ethyl}-C-hydroxycarbonimidoyl)butanoic acid	HMDB0133654	Organic acids and derivatives	Carboxylic acids and derivatives	Amino acids, peptides, and analogues			45.8	39.7	M-H	C20H29N3O8S	0.369082	237247	206261	196005	224290	231473	278323	239714	171407	274133	295026	266204	171942	301082
12.98_311.2228m/z	311.223	12.9824	neg	13(S)-HpODE	36036	Lipids and lipid-like molecules	Fatty Acyls	Lineolic acids and derivatives	**	C04717	45.8	47.6	M-H	C18H32O4	-0.0294384	9990.39	15177.2	14071.1	30431.8	17313.6	30181	17270.2	16681.3	5232.21	5860.59	14667.9	37693.6	8485.21
13.40_254.2474m/z	254.247	13.3955	pos	7Z,11E-Hexadecadienal	LMFA06000220	Lipids and lipid-like molecules	Fatty Acyls	Fatty aldehydes			45.8	38.9	M+NH4	C16H28O	-1.94323	31661.9	33331.6	33348.5	33784.1	33721.4	35269.6	29784.5	33934.6	27718.9	32978.2	26222	29471.9	23294.5
15.08_647.4846m/z	647.485	15.0803	pos	Squamoxinone	HMDB0031893	Lipids and lipid-like molecules	Fatty Acyls	Fatty alcohols			45.8	38	M+Na	C37H68O7	-1.78052	430035	477628	444312	184956	201649	101156	371028	402390	1.019e+06	1.04624e+06	884756	1.23102e+06	571438
2.42_277.0830m/z	277.083	2.4228	neg	Tyrosyl-Aspartate	HMDB0029101	Organic acids and derivatives	Carboxylic acids and derivatives	Amino acids, peptides, and analogues			45.8	34.3	M-H2O-H	C13H16N2O6	-0.0349793	73688.4	75028.2	74844.8	77375.4	59612.8	68930	59995.3	57540.1	83703.9	82513	91798.6	98269.4	77100.7
3.33_526.2504m/z	526.25	3.3324	pos	6-O-Oleuropeoylsucrose	HMDB0038117	Lipids and lipid-like molecules	Saccharolipids	Unclassified			45.8	48.9	M+NH4	C22H36O13	1.91394	319331	337388	335011	74374.7	140476	189912	475734	209681	531790	65057.8	431600	305324	309474
3.35_295.1651m/z	295.165	3.35173	pos	Tyrosyl-Leucine	HMDB0029109	Organic acids and derivatives	Carboxylic acids and derivatives	Amino acids, peptides, and analogues	***		45.8	35.5	M+H	C15H22N2O4	-0.588975	45448.6	43857	50387.2	16897.6	36949.1	26679.4	74341	40348.3	47806.7	11240.1	48240.5	44555.2	65508.3
3.99_326.1705m/z	326.171	3.98938	pos	2-Carboxy-1-[5-(2-carboxy-1-pyrrolidinyl)-2-hydroxy-2,4-pentadienylidene]pyrrolidinium	HMDB0035173	Organic acids and derivatives	Carboxylic acids and derivatives	Amino acids, peptides, and analogues			45.8	40	M+NH4	C15H20N2O5	-1.71743	21441.5	22133.5	19881.7	21140.8	17365.3	17257.3	20005.2	14856.4	26203.9	23182.7	24329.2	23487	30969.7
4.47_301.2020m/z	301.202	4.46523	neg	4-keto pentadecanoic acid	LMFA01060047	Lipids and lipid-like molecules	Fatty Acyls	Fatty Acids and Conjugates			45.8	34.7	M+FA-H	C15H28O3	-0.285649	2672.74	3258.51	3207.67	2814.19	7137.82	5729.34	3352.44	6646.63	2318.45	5860.53	2268.29	1337.63	2308.37
5.23_618.3047m/z	618.305	5.22982	pos	PKOHA-PS	LMGP20040010	Lipids and lipid-like molecules	Glycerophospholipids	Oxidized glycerophospholipids			45.8	41.2	M+H-H2O	C29H50NO12P	1.4629	106769	121982	111861	165156	84292.6	31296.8	103567	56371.5	75069	104210	158342	72918.9	135921
6.74_221.0815m/z	221.082	6.73823	neg	2,2-dimethyl-2H-chromen-5-ol	HMDB0126379	Organoheterocyclic compounds	Benzopyrans	1-benzopyrans			45.8	34.6	M+FA-H	C11H12O2	-2.33934	23764.1	24516.5	23120.9	22253.1	24393.2	23507.9	26485.5	24066.6	30088.6	23521.7	28316.3	421224	24029.1
7.55_343.2490m/z	343.249	7.55347	neg	13R-HOME(11E)	LMFA02000093	Lipids and lipid-like molecules	Fatty Acyls	Octadecanoids			45.8	31.8	M+FA-H	C18H34O3	0.127235	130602	147316	122837	108263	71183.3	92436.8	123207	128070	201602	161458	242500	156287	182902
7.57_304.2841m/z	304.284	7.56628	pos	Avocadene	HMDB0031042	Lipids and lipid-like molecules	Fatty Acyls	Fatty alcohols			45.8	34.2	M+NH4	C17H34O3	-1.77515	918743	730135	748966	14849.6	10980.7	14611	11534.2	12094.6	17340	12035	13500.6	12442.1	10062
9.20_454.1724m/z	454.172	9.19945	neg	Tryptophol [xylosyl-(1->6)-glucoside]	HMDB0040825	Organic oxygen compounds	Organooxygen compounds	Carbohydrates and carbohydrate conjugates			45.8	37	M-H	C21H29NO10	1.12839	31702.8	32225.9	29319.2	1732.09	7831.78	835.942	5960.17	40171.6	106754	36666.7	34706	0.00308835	3748.07
9.54_466.2940m/z	466.294	9.54333	neg	1-(2-methoxy-5Z-hexadecenyl)-sn-glycero-3-phosphoethanolamine	LMGP02060018	Lipids and lipid-like molecules	Glycerophospholipids	Glycerophosphoethanolamines			45.8	33.2	M-H	C22H46NO7P	0.229629	24133.4	21260.6	24984.6	175969	31848	32892.5	148983	35510.2	0.00308835	60135.3	0.00308835	6207.97	1025.52
0.68_214.0480m/z	214.048	0.676617	neg	sn-glycero-3-Phosphoethanolamine	HMDB0059660	Lipids and lipid-like molecules	Glycerophospholipids	Glycerophosphoethanolamines			45.7	43.1	M-H	C5H14NO6P	-2.83383	485298	445172	533665	322949	577464	663070	276227	498530	343877	427766	444555	466542	486847
1.10_213.0512m/z	213.051	1.10118	neg	2-Pyrroloylglycine	HMDB0059778	Organic acids and derivatives	Carboxylic acids and derivatives	Amino acids, peptides, and analogues			45.7	37	M+FA-H	C7H8N2O3	-2.7992	35640.2	29888.7	36969.3	35017.9	37313.5	36537.6	35648.5	27750.7	37423.4	40106.1	34007.3	36429.7	34559.9
1.22_282.0845m/z	282.084	1.22275	neg	Guanosine	HMDB0000133	Nucleosides, nucleotides, and analogues	Purine nucleosides	Unclassified	***	C00387	45.7	40.1	M-H	C10H13N5O5	0.227745	20293.2	25029.7	22021.8	17412.3	24801	26194.7	14618.1	34507.1	23707.2	11742.6	25153.6	26869.3	19609.9
11.05_856.5356m/z	856.536	11.0468	neg	PS(18:3(6Z,9Z,12Z)/20:1(11Z))	HMDB0112455	Lipids and lipid-like molecules	Glycerophospholipids	Glycerophosphoserines			45.7	69.8	M+FA-H	C44H78NO10P	1.33498	310880	282209	312136	265847	50308.8	29921	369291	163861	762949	556244	262826	110254	137650
12.07_166.1355n	184.169	12.0706	pos	2,6,6-Trimethyl-1-cyclohexen-1-acetaldehyde	HMDB0032540	Organic oxygen compounds	Organooxygen compounds	Carbonyl compounds			45.7	40.8	M+H-H2O, M+NH4	C11H18O	-1.39173	310604	260884	251058	264991	255066	276504	233753	242672	299261	285815	205661	220749	193906
12.19_497.2659m/z	497.266	12.1892	pos	Pubesenolide	HMDB0033728	Lipids and lipid-like molecules	Prenol lipids	Triterpenoids			45.7	45	M+K	C28H42O5	-0.995863	19359.4	20628.1	16362.7	3685.06	7862.22	0.00308835	2595.87	4607.74	15206.7	43024	26942.6	42972.7	20218.2
12.23_772.5314m/z	772.531	12.2344	neg	PE(18:0/22:6(4Z,7Z,10Z,13Z,16Z,19Z))	LMGP02010094	Lipids and lipid-like molecules	Glycerophospholipids	Glycerophosphoethanolamines			45.7	43.6	M-H2O-H	C45H78NO8P	3.46938	779820	812359	582229	5.70248e+06	55139.9	1.07235e+07	2540.49	698524	8249	874171	938659	2.75224e+06	1721.55
13.71_424.2931n	407.29	13.7138	pos	N-(17-hydroxy-9,12-octadecadienoyl)-glutamine	LMFA08020215	Lipids and lipid-like molecules	Fatty Acyls	Fatty amides			45.7	37.1	M+H-H2O, M+H	C23H40N2O5	-1.44	117375	131402	110955	248718	230384	90719.1	133801	155478	129955	136826	196876	120778	212504
15.10_150.1276m/z	150.128	15.1015	pos	5-Butyl-4-ethyl-2-methyloxazole	HMDB0037885	Organoheterocyclic compounds	Azoles	Oxazoles			45.7	31.4	M+H-H2O	C10H17NO	-0.924181	2.65188e+06	2.56933e+06	2.59566e+06	2.92e+06	2.85655e+06	4.91258e+06	2.75754e+06	2.90919e+06	2.77462e+06	2.734e+06	2.67204e+06	2.8525e+06	2.94148e+06
2.81_327.1180m/z	327.118	2.81318	pos	Asparaginyl-Arginine	HMDB0028725	Organic acids and derivatives	Carboxylic acids and derivatives	Amino acids, peptides, and analogues			45.7	35.1	M+K	C10H20N6O4	0.827668	64215.4	62606.2	64855.6	67564	54385.8	70716.6	58587.9	46996.5	72207.6	95962.6	96538.4	64352.3	115837
3.28_286.1409m/z	286.141	3.28212	neg	Syndesine	HMDB0039161	Organic acids and derivatives	Carboxylic acids and derivatives	Amino acids, peptides, and analogues			45.7	38.1	M-H2O-H	C12H23N3O6	0.125201	33992	31771.2	35717.1	48188.9	34730.9	42353.5	40777.5	44941.6	40256.9	34249.3	33083	47618.6	30200.7
3.74_332.1966m/z	332.197	3.73892	pos	Coutaric acid	HMDB0029225	Benzenoids	Benzene and substituted derivatives	Benzoic acids and derivatives		C01327	45.7	40.7	M+H-H2O	C18H27N3O4	-0.643324	12490.2	12064	16641	9821.53	20481.3	3406.13	15208.9	33463	13861.3	8336.81	10398.3	15428.2	13551.1
4.40_187.0968m/z	187.097	4.40217	neg	Azelaic acid	HMDB0000784	Lipids and lipid-like molecules	Fatty Acyls	Fatty acids and conjugates		C08261	45.7	35.9	M-H	C9H16O4	-4.07911	25638.9	26757.9	26634.3	24079.3	26463	29358.6	22663.9	27870.2	24982.3	30232.3	38237.2	37312.4	22396.6
5.31_417.2246m/z	417.225	5.31463	pos	delta9-4-NeuroF	LMFA04020002	Lipids and lipid-like molecules	Fatty Acyls	Docosanoids			45.7	33.6	M+Na	C22H34O6	-0.398902	60277.6	71795.9	66823.5	18530.3	270263	134024	46172.3	13223.9	58762.7	45539.3	56645.6	35343	34739.9
5.49_257.1896m/z	257.19	5.48687	pos	(10Z,14E,16E)-10,14,16-Octadecatrien-12-ynoic acid	LMFA01030919	Lipids and lipid-like molecules	Fatty Acyls	Fatty acids and conjugates			45.7	37.5	M+H-H2O	C18H26O2	-1.44585	10797.9	10406.6	10104.6	13259.5	14832.9	11671.5	13312.7	26775.5	3886.84	10176.2	4162.26	6259.48	4784.94
5.67_321.1844m/z	321.184	5.66608	pos	7,10,13,16,19-Docosapentaynoic acid	74280	Lipids and lipid-like molecules	Fatty Acyls	Fatty Acids and Conjugates			45.7	38.7	M+H	C22H24O2	-1.44656	11100	12361.1	10510.3	3956.79	19198.1	12447.9	7786.05	4455.5	20077.7	10712.5	19208.5	16213.9	6030.88
5.73_423.2367m/z	423.237	5.72742	neg	Pravastatin	LMFA05000695	Organic acids and derivatives	Hydroxy acids and derivatives	Medium-chain hydroxy acids and derivatives		C01844	45.7	45.8	M-H	C23H36O7	-4.90943	8431	10937.2	9664.34	4324.01	8165.06	7385.73	5607.16	8159.72	13552.2	7828.86	7967.91	5024.41	4485.39
6.56_218.1668n	201.163	6.55702	pos	Zerumbone	HMDB0036667	Lipids and lipid-like molecules	Prenol lipids	Sesquiterpenoids			45.7	35.3	M+H-H2O, M+H	C15H22O	-1.30501	29191.5	30307.6	30900.9	36678.9	42424.2	53597.6	29480.5	29075.4	12616	40283.7	13370.7	23401.8	26026.4
7.06_204.1512n	187.148	7.05807	pos	13-tetradecen-2,4-diyn-1-ol	LMFA05000016	Lipids and lipid-like molecules	Fatty Acyls	Fatty alcohols			45.7	33.2	M+H-H2O, M+H	C14H20O	-1.28087	66924.1	66397.9	68193.7	56883.7	69971.4	60532.1	63756.2	134572	40903.5	88349.3	51801.9	67350.2	40975
7.63_118.0652m/z	118.065	7.62928	pos	2-Acetyl-4-methylpyridine	HMDB0037071	Organic oxygen compounds	Organooxygen compounds	Carbonyl compounds			45.7	32.5	M+H-H2O	C8H9NO	0.631456	16787.8	15972.4	16763.9	17500.1	12976.7	18198.3	14777.3	12977.6	15847.9	13923.5	15314.6	13164.7	12363.8
8.98_195.1377m/z	195.138	8.98045	pos	(±)-Myrtenyl acetate	90464	Lipids and lipid-like molecules	Prenol lipids	Monoterpenoids			45.7	34.6	M+H	C12H18O2	-1.09971	10400.3	8022.34	7624.6	15115.7	9895.41	12332.7	6395.41	3532.59	2950.3	9703.75	6822.12	8224.28	9894.05
9.04_311.2212m/z	311.221	9.04302	pos	7S,8S-DiHOTrE	35694	Lipids and lipid-like molecules	Fatty Acyls	Octadecanoids		C07357	45.7	40.5	M+H	C18H30O4	-1.67569	10330.8	10118	12794.8	10420.5	11702.5	9064.77	5069.53	9812.91	10267.1	14739.3	8238.32	10138.9	11329.9
9.45_478.2348m/z	478.235	9.44645	pos	LysoPE(0:0/15:0)	HMDB0011472	Lipids and lipid-like molecules	Glycerophospholipids	Glycerophosphoethanolamines			45.7	37.2	M+K	C20H42NO7P	4.09167	21099.4	21807.4	22378.6	2857.81	4272.93	1129.29	2010.18	772.677	7237.45	2420.85	548.711	2493.97	2835
0.80_127.0390m/z	127.039	0.80145	pos	4-HYDROXY-6-METHYLPYRAN-2-ONE	44653	Unclassified	Unclassified	Unclassified			45.6	30.7	M+H	C6H6O3	0.158237	369544	458716	450076	504822	464426	373053	443571	566297	297479	295054	316048	317667	297984
1.17_175.0843n	198.073	1.16643	pos	N-Carboxyethyl-γ-aminobutyric acid	6542	Organic acids and derivatives	Carboxylic acids and derivatives	Amino acids, peptides, and analogues			45.6	31.3	M+H-H2O, M+H, M+Na	C7H13NO4	-0.749158	624256	726732	640848	703458	829556	560161	808274	887065	469872	546006	507218	765945	561666
1.50_265.0850m/z	265.085	1.49638	pos	gamma-Glutamyl-S-methylcysteine	88096	Organic acids and derivatives	Carboxylic acids and derivatives	Amino acids, peptides, and analogues			45.6	40.4	M+H	C9H16N2O5S	-1.09066	88279.6	92332.6	95797.1	59603.4	65908.7	57208.2	101643	108117	106768	102358	99312.3	109674	116603
1.75_215.1388m/z	215.139	1.74647	pos	Prolyl-Valine	HMDB0029030	Organic acids and derivatives	Carboxylic acids and derivatives	Amino acids, peptides, and analogues			45.6	33.1	M+H	C10H18N2O3	-0.934559	308673	313476	303337	183533	402938	207984	354185	577563	493418	155149	251211	334213	247066
14.23_254.2474m/z	254.247	14.2263	pos	6E,11Z-Hexadecadienal	LMFA06000203	Lipids and lipid-like molecules	Fatty Acyls	Fatty aldehydes			45.6	36.7	M+NH4	C16H28O	-1.72779	68489	59856.4	63986.8	75575	66831.6	89473.5	63919.1	61608.9	63395.5	63514.9	61395.9	64595.6	60004.9
2.39_267.0948m/z	267.095	2.39135	pos	Prolyl-Glutamate	HMDB0029016	Organic acids and derivatives	Carboxylic acids and derivatives	Amino acids, peptides, and analogues			45.6	41.4	M+Na	C10H16N2O5	-1.22713	79496.4	98576.7	104945	103524	81701	138854	83627.3	94673.5	107400	96602.5	97503.1	86246.2	98385.4
3.66_351.1180m/z	351.118	3.65687	neg	Cotinine glucuronide	HMDB0001013	Nucleosides, nucleotides, and analogues	Pyrimidine nucleotides	Pyrimidine ribonucleotides	**	C00190	45.6	40.9	M-H	C16H20N2O7	-4.93921	73946.6	72064.8	73999.1	44280.4	31436.8	36481.9	40730.9	35329.7	167571	66678	84012	107165	83029.3
5.03_269.0880m/z	269.088	5.02568	neg	D-erythro-L-galacto-Nonulose	HMDB0029955	Organic oxygen compounds	Organooxygen compounds	Carbohydrates and carbohydrate conjugates			45.6	36.3	M-H	C9H18O9	0.64314	10694.8	8322.54	10801	2838.1	4882.96	4231.85	6500.05	5230.16	10694.4	15195.9	15295.3	10873.2	11685.6
5.56_412.2463n	457.244	5.55845	neg	LysoPC(10:0)	HMDB0003752	Lipids and lipid-like molecules	Glycerophospholipids	Glycerophosphocholines			45.6	31.5	M-H, M+FA-H	C18H39NO7P+	-0.334535	74173.7	74636.8	89452.6	59568.5	98336.3	108001	51652.5	7850.04	34678.7	49463.9	53401.3	37739.2	31326
5.94_212.1411n	195.138	5.9358	pos	(+)-7-epi--9,10-dihydrojasmonic acid	LMFA02020005	Lipids and lipid-like molecules	Fatty Acyls	Octadecanoids			45.6	33.8	M+H-H2O, M+NH4, M+K	C12H20O3	-0.767466	21938.6	19527.9	18790.2	24917.9	21756.3	16453.8	22496.5	26796	22165	19996.4	20290	17906.3	17355.9
6.72_290.1876n	291.195	6.71832	pos	Athanacalvic acid	LMFA01031032	Lipids and lipid-like molecules	Fatty Acyls	Fatty Acids and Conjugates			45.6	38.6	M+H-H2O, M+H	C18H26O3	-1.96714	12031.7	13269.9	11756.3	7596.32	8723.99	12731.4	5345.6	55434.5	3942.86	7148.28	6125.64	6361.52	5465.69
6.75_183.1018m/z	183.102	6.75445	neg	(E)-10-Oxo-8-decenoic acid	LMFA01030949	Lipids and lipid-like molecules	Fatty Acyls	Fatty acids and conjugates			45.6	40.3	M-H	C10H16O3	-4.75194	14853.5	18035.9	18070.4	14605	13284.7	12900.5	15396.6	26068.4	10326.3	18809.8	12232.8	9404.98	10221.6
9.81_424.2819n	425.289	9.8068	pos	3α,5β,7α,12α-Tetrahydroxycholan-24-oic Acid	42994	Unclassified	Unclassified	Unclassified			45.6	37.6	M+H-H2O, M+H	C24H40O6	-1.49038	29098.8	32672.9	31614.7	91972.7	55402	23033.2	44151.4	36958.2	24583	21028.2	20026.7	19543.1	15355
1.10_247.0933m/z	247.093	1.10118	neg	L-Coprine	HMDB0034266	Organic acids and derivatives	Carboxylic acids and derivatives	Amino acids, peptides, and analogues		C08271	45.5	34.1	M+FA-H	C8H14N2O4	-1.09574	29891.1	27763.2	31387	29578.6	30706.5	31292.6	23341	39569.1	27031.5	26842.4	23332.5	25031.6	27571.1
1.17_258.0849n	259.092	1.16643	pos	3-Methyluridine	7077	Nucleosides, nucleotides, and analogues	Pyrimidine nucleosides	Unclassified			45.5	34	M+H, M+Na	C10H14N2O6	-1.18979	152575	179011	173348	241641	140848	196810	156129	154372	140238	188177	142069	169545	161148
1.18_258.0852n	257.078	1.18027	neg	Imidazoleacetic acid riboside	HMDB0002331	Nucleosides, nucleotides, and analogues	Imidazole ribonucleosides and ribonucleotides	Unclassified	**	C05131	45.5	31.6	M-H, M+FA-H, M-H2O-H	C10H14N2O6	-0.0647831	153409	158734	164626	162072	142085	169242	152299	133623	147247	173021	144000	203312	149225
1.62_412.1473m/z	412.147	1.61598	neg	N-Acetyl-6-O-L-fucosyl-D-glucosamine	HMDB0002220	Lipids and lipid-like molecules	Fatty Acyls	Fatty acyl glycosides			45.5	42	M+FA-H	C14H25NO10	3.31254	27607.7	29018.6	20424.9	23065	22535.7	18367.5	19029.9	17541.4	21664.8	29361.7	25964.2	19179.9	18720.2
10.37_579.2938m/z	579.294	10.3712	neg	PG(20:3(8Z,11Z,14Z)/0:0)	LMGP04050025	Lipids and lipid-like molecules	Glycerophospholipids	Glycerophosphoglycerols			45.5	35.8	M+FA-H	C26H47O9P	-0.343882	173456	166267	150530	221597	146637	172785	238239	501322	67571.3	69836	124608	184582	188756
11.88_321.3146m/z	321.315	11.8809	pos	17Z-Docosenoic acid	LMFA04000085	Lipids and lipid-like molecules	Fatty Acyls	Docosanoids			45.5	35.1	M+H-H2O	C22H42O2	-1.65331	74621.3	77362.9	83888.5	84966.2	81426.8	129091	90729.4	84717	82831.5	79445.8	79120.7	79137	74125.9
12.74_316.2761n	334.31	12.7397	pos	17-Propyl-5alpha-androst-2-en-17beta-ol	70435	Unclassified	Unclassified	Unclassified			45.5	33.2	M+H, M+NH4	C22H36O	-1.6453	2.19835e+06	2.18816e+06	2.13393e+06	2.35244e+06	1.86061e+06	1.46604e+06	1.65766e+06	1.89413e+06	2.51735e+06	2.16692e+06	1.22943e+06	1.59748e+06	1.53518e+06
12.79_537.3796m/z	537.38	12.7928	neg	25-acetoxy-ergosta-3beta,5alpha,6beta-triol	LMST01031059	Unclassified	Unclassified	Unclassified			45.5	29.5	M+FA-H	C30H52O5	-0.239886	546837	531697	612894	445071	422225	609093	400406	1.27289e+06	465524	920897	665082	445946	381351
13.18_407.1895m/z	407.189	13.1753	neg	Paliperidone	HMDB0015396	Organoheterocyclic compounds	Pyridopyrimidines	Unclassified			45.5	32.3	M-H2O-H	C23H27FN4O3	1.44424	1.53906e+06	1.5333e+06	2.02313e+06	2.86851e+06	1.92925e+06	3.70711e+06	1.56385e+06	1.67069e+06	1.66253e+06	1.88014e+06	1.45049e+06	3.00302e+06	1.60053e+06
2.27_100.0760m/z	100.076	2.26883	pos	δ-Valerolactam	62467	Organoheterocyclic compounds	Piperidines	Piperidinones			45.5	36.5	M+H	C5H9NO	2.97882	1.7006e+06	1.67941e+06	1.57602e+06	1.53744e+06	1.77334e+06	1.53655e+06	1.50345e+06	1.40666e+06	1.60623e+06	1.55125e+06	1.60681e+06	1.74503e+06	1.31003e+06
2.60_145.1222m/z	145.122	2.59798	pos	2-Hydroxy-2-methylheptan-4-one	98130	Lipids and lipid-like molecules	Fatty Acyls	Oxygenated hydrocarbons			45.5	32.1	M+H	C8H16O2	-0.587132	67012.5	69358.1	73721.4	71739.2	73606	136336	70407.3	71556.9	62761.2	68268.8	67050.3	68266.4	62914.5
3.01_514.2383n	515.246	3.00515	pos	TELMISARTAN	44651	Benzenoids	Benzene and substituted derivatives	Biphenyls and derivatives		C07710	45.5	44.7	M+H, M+Na	C33H30N4O2	2.67801	1.15337e+06	1.19e+06	1.19218e+06	1.30403e+06	1.06113e+06	1.20071e+06	1.19728e+06	988809	1.17541e+06	1.25243e+06	1.15023e+06	1.25949e+06	1.22196e+06
3.10_309.1092m/z	309.109	3.09897	neg	Acetyl-N-formyl-5-methoxykynurenamine	HMDB0004259	Organic oxygen compounds	Organooxygen compounds	Carbonyl compounds	**	C05642	45.5	38.2	M+FA-H	C13H16N2O4	-0.0810256	31198.9	28784	24717.1	23494.6	18960.9	19660.8	20019.8	14401.5	27924.4	27920	27334.7	56151.9	32865.9
3.46_490.1582m/z	490.158	3.46422	neg	Lucuminamide	HMDB0031697	Organic oxygen compounds	Organooxygen compounds	Carbohydrates and carbohydrate conjugates			45.5	39.1	M+FA-H	C19H27NO11	3.47561	77016.2	62375.7	65292.4	79204.2	47660	62407.8	74990.4	45997.3	63966.3	62342.5	59420.3	101136	76544.4
4.07_228.0874m/z	228.087	4.0725	neg	3,4,5,6-Tetrahydrohippuric acid	HMDB0061679	Organic acids and derivatives	Carboxylic acids and derivatives	Amino acids, peptides, and analogues			45.5	31.7	M+FA-H	C9H13NO3	-1.84899	13242.9	12381.7	14782.7	12315.8	10814.8	10927.3	13118.7	15818.7	14518.7	12923	12362.6	14778.5	14448.3
4.12_269.1393m/z	269.139	4.11563	neg	Annuionone C	HMDB0032689	Organoheterocyclic compounds	Oxepanes	Unclassified			45.5	36.1	M+FA-H	C13H20O3	-0.683139	6559.22	5886.51	7673.35	1826.29	18511.1	17513.7	3380.27	4021.15	1928.39	0.00308835	1444.81	0.00308835	0.00308835
4.19_867.3986m/z	867.399	4.19373	neg	Periandrin I	HMDB0034522	Lipids and lipid-like molecules	Prenol lipids	Terpene glycosides			45.5	54.6	M+FA-H	C42H62O16	-4.14589	26331.6	16916.8	23134.1	43028.9	0.00308835	0.00308835	36231.7	0.00308835	51117.7	0.00308835	57361.2	77085.3	42752.2
5.31_219.1741m/z	219.174	5.31463	pos	alpha-Vetivone	67918	Unclassified	Unclassified	Unclassified			45.5	37.7	M+H	C15H22O	-1.13318	5076.97	4710.01	4520.25	5546.1	6139.41	7573.6	7353.16	7984.38	5177.97	3953.35	6379.93	4555.93	4868.53
6.19_510.2821m/z	510.282	6.19192	pos	PS(17:1(9Z)/0:0)	LMGP03050033	Lipids and lipid-like molecules	Glycerophospholipids	Glycerophosphoserines			45.5	33.7	M+H	C23H44NO9P	-1.04501	98870.6	107204	105854	24401	49526.9	9244.05	81718.8	238971	106907	133102	156366	244766	74437.5
6.36_519.2517m/z	519.252	6.36195	pos	Leukotriene D4	HMDB0003080	Lipids and lipid-like molecules	Fatty Acyls	Eicosanoids	**	C05951	45.5	43.2	M+Na	C25H40N2O6S	3.58152	3573.5	2849.22	3858.08	7503.5	11166.9	8727.32	8075.51	18218.1	0.00308835	0.00308835	0.00308835	0.00308835	0.00308835
7.06_369.1560m/z	369.156	7.05807	pos	Methyl (R)-9-hydroxy-10-undecene-5,7-diynoate glucoside	95348	Lipids and lipid-like molecules	Fatty Acyls	Fatty acyl glycosides			45.5	47.6	M+H	C18H24O8	4.36892	25458.2	26908.9	20782.9	22775.7	33186.8	31971.7	25745.1	54065.5	14745	30938	26984.9	26025.9	20140.4
7.59_316.2842m/z	316.284	7.58768	pos	Ricinelaidic acid	LMFA02000150	Lipids and lipid-like molecules	Fatty Acyls	Fatty acids and conjugates		C08365	45.5	33.9	M+NH4	C18H34O3	-1.52523	199779	165386	170645	211354	202546	322601	192369	199826	202228	206936	205297	207260	202500
[truncated: 21,903 more rows]

## Sheet: 380 differential metabolites
Metabolites	log2(FC)	KEGG	RED/BLUE	ID Annotation	Annotation	ID	m/z	Retention time (min)	Ion mode	Compound ID	Super Class	Class	Sub Class	level	kegg	Score	Fragmentation Score	Adducts	Formula	Mass Error (ppm)	VIP	P-value	adj.P-value	FC	average(219)	average(WT)	g2191	ΔAoaar-2	ΔAoaar-3	ΔAoaar-4	Δaoaar-5	WT1	WT2	WT3	WT4	WT5
[truncated: 380 more rows]
